# Supplementary material for: Glucocorticoids paradoxically promote steroid resistance in B cell acute lymphoblastic leukemia through CXCR4/PLC signaling
Source: Nat Commun. 2024 May 29;15:4557. doi: 10.1038/s41467-024-48818-9 (PMC11136999; doi:10.1038/s41467-024-48818-9)
Supplement: Supplementary file 4 — Source Data [file 41467_2024_48818_MOESM4_ESM.xlsx]

## Sheet: Figure 1
	Figure 1a			Figure 1f				Figure 1h								Figure 1i								Figure 1j
	Enriched pathways in B-ALL			B cells	RS4;11	Nalm-6		Nalm-6				RS4;11				Nalm-6				RS4;11					Ctr	U73122	Edelfosine	3-Nitrocoumarin	SPK-601	D609	Manoalide
	1	Nicotine_addiction		394.75	1154.84	2008.4		Time (s)	Ctr	U73122		Time (s)	Ctr	Mano		Time (s)	Ctr	Edelfosine		Time (s)	Ctr	D609		Nalm-6	0.092508	0.0270634	-0.00378918	0.0106115	0.00670931	0.0129852	-0.025879
	2	Hedgehog_signaling_pathway		435.26	1034.83	2104.01		0.7184	0.00922038	0.0193049		0.719	0.0206473	-0.015107		0.7218	-0.00891707	0.0252549		0.72	0.0171908	-0.0155511			0.0741223	-0.0276124	-0.046961	0.0223323	0.045232	-0.00906727	0.00406645
	3	Ribosome		31.22	618.11	1422.32		4.6192	0.0123135	-0.0394268		4.5958	-0.00677038	0.00467931		4.562	-0.0396289	-0.00767297		4.5808	0.0383167	0.0003779			0.248566	0.0146613	-0.00618282	-0.00372605	0.0326351	-0.00966336	-0.00117434
	4	Phospholipase_D_signaling_pathway						9.0808	0.00352597	-0.00421797		9.0638	0.00576128	0.00451936		9.0774	-0.0252342	0.0165618		9.0624	-0.0364979	-0.00399943
	5	Basal_transcription_factors						13.5896	0.0214475	-0.0163962		13.5758	0.0269	-0.0269593		13.5826	-0.00664431	-0.00640939		13.5696	0.0111533	0.00194469			Ctr	U73122	Edelfosine	3-Nitrocoumarin	SPK-601	D609	Manoalide
	6	MicroRNAs_in_cancer		Figure 1g				18.1056	0.00878854	0.00383401		18.0646	0.0143515	-0.0204071		18.0744	-0.00314161	0.0304733		18.0624	0.00655627	-0.00276085		RS4;11	0.0933812	0.00973915	0.017579	-0.0500543	-0.00172598	-0.00528536	-0.0187437
	7	Transcriptional_misregulation_in_cancer		B cells	RS4;11	Nalm-6		22.6112	0.00100104	-0.0126812		22.5902	-0.00163776	-0.00642875		22.583	-0.0198244	-0.00350105		22.5704	0.0329749	0.0176667			0.0668662	-0.0157745	-0.00298266	-0.0137754	-0.0288923	-0.0121448	0.00871895
	8	Calcium_signaling_pathway		6567.5	17783.9	22465.4		27.0936	-0.00042612	0.0172214		27.095	0.0238968	-0.0153317		27.0648	0.00950527	0.00294236		27.072	0.0177455	0.014205			0.084486	0.0129186	-0.0227543	-0.0256024	0.00699426	0.0121831	0.0330734
	9	Systemic_lupus_erythematosus		5976	21204.4	23139.6		31.6024	0.005126	-0.00360785		31.6086	-0.00209071	-0.00626983		31.573	-0.0103177	-0.0125964		31.5704	-0.023752	0.0150761
	10	Huntington_s_disease		2571.82	14408.5	15375.7		36.116	-0.00659829	-0.0116063		36.0926	-0.0117935	-0.00301079		36.0862	-0.0342048	0.00019068		36.0752	0.0167808	-0.00574607
	11	Fanconi_anemia_pathway						40.6032	0.00204601	0.00380207		40.6014	0.0438076	0.00994125		40.5936	-0.00873899	0.0100821		40.5568	0.00282053	0.00581336
	12	Oxidative_phosphorylation						45.1088	0.00255392	-0.00792593		45.103	0.0079052	-0.00498823		45.0986	-0.0153414	0.00233523		45.0752	0.00399482	-0.00387134		Figure 1k
	13	Parkinson_s_disease						49.604	0.0162039	0.0124071		49.6022	0.00960283	-0.00470275		49.6108	0.0199331	0.00214912		49.5768	-0.00878609	-0.00631833			Ctr	U73122	Edelfosine	3-Nitrocoumarin	SPK-601	D609	Manoalide
	14	Homologous_recombination						54.1064	-0.00287042	-0.00626429		54.1038	-0.00611348	-0.00931565		54.099	-0.0141413	-0.00766624		54.0656	0.00557755	0.0126157		Nalm-6	0.10321	0.0028369	-0.0259597	-0.00897974	-0.047508	0.0210135	-0.0611608
	15	Basal_cell_carcinoma						58.6152	-0.0086099	-0.0172506		58.5926	-0.00374138	0.00995275		58.6008	-0.0117652	-0.0049108		58.5784	-0.0172999	0.0062055			0.083985	0.0425289	-0.00061525	-0.0435662	0.0461811	-0.00650236	-0.0116238
								63.1208	0.00022996	0.00732618		63.1078	-0.0156318	0.0118707		63.1092	-0.00736489	0.00126301		63.0624	-0.00639937	-0.00145695			0.112719	0.0401702	0.0345489	-0.00258496	0.0417284	-0.0151543	0.0117402
	Enriched pathways in Non-leukemia							67.616	0.00421027	-0.00885782		67.6102	0.00359526	-0.0298927		67.6014	-0.00407845	-0.0104192		67.5704	-0.00405534	0.00637255
	1	Neuroactive_ligand_receptor_interaction						72.1016	0.0009182	0.00543538		72.0982	0.00880739	-0.0133688		72.1096	0.00881006	0.00950336		72.0824	4.3328e-05	0.00178626			Ctr	U73122	Edelfosine	3-Nitrocoumarin	SPK-601	D609	Manoalide
	2	Hematopoietic_cell_lineage						76.6048	-0.0180153	-0.0121864		76.6134	-0.0022552	0.0146754		76.5912	0.00042155	0.0171035		76.5712	-0.00539335	0.00499642		RS4;11	0.136185	0.00775918	-0.0150097	0.0173759	-0.0366951	0.0145613	0.0291733
	3	Taste_transduction						81.1304	-0.00289818	0.00230817		81.0958	0.0151592	-0.00172206		81.1098	-0.00698328	0.00034458		81.076	0.0178104	-0.00661825			0.0864347	-0.00254776	-0.0257184	0.00142401	0.0142066	-0.0299312	0.0299282
	4	Lysosome						85.6088	0.010175	-0.0204		85.6046	-0.010147	0.0184725		85.6116	0.0206655	-0.00758382		85.5912	-0.0104724	-0.0041069			0.0628327	0.0129791	-0.0417367	-0.0359512	0.00054346	-0.00738183	0.00805049
	5	Malaria						90.1144	-0.00516175	0.0209941		90.1198	0.0087193	0.00526743		90.0996	0.00518966	-0.00909053		90.0736	0.00231941	-0.0043732
	6	Phagosome						94.596	0.00581835	0.0164882		94.6054	-0.00799505	-0.00123689		94.6152	-0.0106866	0.00930702		94.5808	0.0266557	-0.00910281
	7	Bladder_cancer						99.1048	0.0034728	0.0198355		99.1206	0.00765173	0.00414238		99.0978	-0.00377201	0.0212927		99.0624	0.0194671	-0.0191219
	8	Fc_gamma_R_mediated_phagocytosis						103.618	0.14909	-0.00983547		103.593	0.0626957	-0.0136718		103.605	0.0449217	0.00917424		103.581	0.0903352	-0.008752
	9	Salmonella_infection						108.104	0.14118	0.0126975		108.121	0.0783737	-0.0231039		108.13	0.0469056	-0.00752937		108.062	0.101583	-0.00346852
	10	Legionellosis						112.611	0.136662	0.0125112		112.623	0.0805171	0.00062706		112.606	0.083985	-0.0259597		112.57	0.123864	-0.0139898
	11	cAMP_signaling_pathway						117.103	0.152541	0.0368233		117.111	0.0933812	0.00062706		117.107	0.0424518	-0.00510253		117.093	0.12551	-0.0207705
	12	Pathogenic_Escherichia_coli_infection						121.612	0.14577	0.0146613		121.637	0.084486	-0.0187437		121.593	0.0609647	-0.0140015		121.568	0.119028	-0.00696072
	13	Cocaine_addiction						126.115	0.152234	-0.00711274		126.129	0.0787413	-0.00633409		126.111	0.0353082	-0.0087426		126.086	0.13118	-0.0250015
	14	Staphylococcus_aureus_infection						130.601	0.167277	-0.0291155		130.637	0.0823566	-0.0119131		130.616	0.0780024	-0.00731612		130.571	0.0985787	-0.0205196
	15	Antigen_processing_and_presentation						135.118	0.130409	-0.0166973		135.142	0.0681913	-0.025997		135.101	0.0697587	-0.0195932		135.086	0.136185	-0.0299312
	16	Fructose_and_mannose_metabolism						139.604	0.152581	-0.0250285		139.625	0.0628354	-0.0114705		139.616	0.0443966	-0.0088458		139.59	0.114803	-0.0109532
	17	Retrograde_endocannabinoid_signaling						144.11	0.138575	-0.0202226		144.141	0.0673194	-0.0273973		144.101	0.053077	-0.0321489		144.086	0.0909572	-0.0142918
	18	Choline_metabolism_in_cancer						148.594	0.142841	-0.0080254		148.628	0.0651702	-0.0224875		148.606	0.050829	0.00201881		148.591	0.111874	-0.0162725
	19	Non_small_cell_lung_cancer						153.11	0.152737	-0.00214311		153.131	0.0440103	-0.0209768		153.122	0.0671472	-0.0109196		153.075	0.122949	-0.00788661
	20	Vascular_smooth_muscle_contraction						157.595	0.151534	-0.0155644		157.649	0.0722271	-0.0095071		157.627	0.0861729	-0.0411671		157.59	0.142979	0.00167574
	21	Cell_adhesion_molecules__CAMs_						162.098	0.130271	-0.0441158		162.134	0.0529691	-0.00461317		162.11	0.0307793	-0.0119766		162.093	0.0880656	-0.0194908
	22	TNF_signaling_pathway						166.616	0.172888	-0.00988849		166.639	0.0384741	-0.0202948		166.617	0.0377406	-0.00010734		166.581	0.113249	-0.00232652
	23	Linoleic_acid_metabolism						171.102	0.157327	-0.0246393		171.134	0.0557974	0.00624414		171.133	0.0418661	0.00802754		171.083	0.102195	-0.0314431
	24	Pertussis						175.605	0.146975	-8.351e-06		175.64	0.0609115	0.0084525		175.618	0.0622001	-0.0463536		175.578	0.128884	-0.0166373
	25	Fatty_acid_elongation						180.11	0.147274	-0.00024882		180.141	0.054547	-0.0112593		180.122	0.0528495	-0.0551241		180.083	0.164888	0.00736023
	26	Central_carbon_metabolism_in_cancer						184.608	0.143228	-0.031532		184.63	0.0734946	-0.034479		184.615	0.0571904	-0.00353873		184.59	0.117209	-0.0162525
								189.114	0.142363	-0.0198396		189.146	0.0633674	-0.00552926		189.123	0.0850851	-7.566e-05		189.083	0.0894092	-0.0317364
								193.606	0.152674	-0.0122098		193.631	0.0481875	-0.0149381		193.628	0.0717414	-0.0305553		193.59	0.139412	-0.00502737
								198.104	0.142263	-0.0287531		198.133	0.0713401	-0.00952975		198.123	0.0632239	-0.0101511		198.075	0.111764	-0.0288532
								202.617	0.152515	0.00740879		202.641	0.0451375	-0.0372648		202.626	0.0603157	-0.0596745		202.59	0.0708492	-0.0172191
								207.102	0.142232	-0.0175253		207.135	0.046207	-0.014822		207.113	0.0550021	0.0004596		207.094	0.156649	0.0143247
								211.61	0.132659	-0.00187848		211.642	0.0438424	-0.0205994		211.618	0.0628485	-0.0432918		211.578	0.10236	-0.0206055
								216.106	0.14784	-0.00759188		216.127	0.0818308	-0.00746524		216.134	0.0312764	-0.0304012		216.094	0.0819822	-0.0142212
								220.609	0.124693	-0.0440225		220.643	0.0469631	-0.0315892		220.619	0.027386	-0.00435817		220.578	0.104399	-0.0242299
								225.116	0.129317	-0.0161114		225.146	0.0253058	-0.0221492		225.121	0.0539125	-0.0502097		225.086	0.12809	-0.0331474
								229.602	0.163763	-0.00545403		229.631	0.0393962	-0.0012411		229.637	0.0286461	-0.0117154		229.601	0.101646	-0.026475
								234.114	0.149152	-0.0288029		234.146	0.0298236	0.00397204		234.124	0.0178197	-0.00875295		234.086	0.110127	-0.009971
								238.6	0.136894	-0.0254701		238.654	0.0382176	-0.0205561		238.627	0.0401986	-0.0298663		238.59	0.128729	-0.0161166
								243.108	0.145007	-0.00241049		243.139	0.0588487	-0.0128527		243.124	0.0611713	-0.0263214		243.083	0.101155	-0.0552668
								247.623	0.145351	-0.00747017		247.642	0.019679	0.0140774		247.627	0.0715011	-0.00682058		247.59	0.108259	-0.015661
								252.106	0.144329	-0.00636832		252.16	0.0469585	-0.00028854		252.135	0.0285439	0.00511156		252.096	0.118902	-0.0315032
								256.614	0.141017	0.00524098		256.643	0.0300662	0.00325094		256.62	0.0388508	-0.0416079		256.601	0.116663	-0.0307036
								261.119	0.152392	-0.00380542		261.15	0.0593381	-0.0221427		261.133	0.0817754	-0.0276049		261.096	0.121658	-0.0532149
								265.634	0.118268	-0.0118551		265.645	0.0513938	-0.0333686		265.618	0.0375291	-0.0180597		265.581	0.0840386	-0.0115483
								270.12	0.14969	-0.0226335		270.151	0.0302679	-0.0185143		270.125	0.0495276	-0.0295033		270.083	0.0842268	-0.0181696
								274.622	0.151245	0.00637962		274.656	0.0551954	0.00762896		274.641	0.0515707	-0.00745628		274.598	0.114848	-0.0268195
								279.13	0.133749	0.00740086		279.141	0.0373661	-0.0272317		279.126	0.0504246	-0.0334665		279.083	0.130935	-0.0345463
								283.623	0.138784	-0.0184112		283.654	0.0638217	-0.00758719		283.631	0.0425553	-0.026047		283.59	0.123333	-0.0309673
								288.131	0.149551	-0.0104322		288.141	0.0358466	-0.00201942		288.146	0.0591461	-0.0294627		288.083	0.131671	-0.0281307
								292.637	0.122658	-0.00086736		292.647	0.0357702	-0.00540273		292.652	0.0521675	-0.0201711		292.59	0.0984228	-0.018145

## Sheet: Figure 2
	Figure 2a
	[Compound µM]	U73122			Edelfosine			3-Nitrocoumarin			SPK-601			D609			Manoalide
	0	100	100	100	100	100	100	100	100	100	100	100	100	100	100	100	100	100	100
	1	86.401	87.2952	81.1696	104.358	88.0118	84.4392	91.2675	72.5274	79.4951	114.319	72.0562	72.9356	84.9222	84.703	97.1067	81.6295	78.5091	74.5658
	5	31.7723	15.7399	22.2056	71.4577	87.2716	61.8467	93.3668	60.2996	72.5692	86.1713	60.1375	70.9997	54.542	68.5633	83.8192	22.0217	65.7034	29.3463
	20	17.6069	8.69021	8.17245	19.5464	27.6334	23.259	17.0905	19.7174	13.5789	67.6342	51.7238	66.1187	69.6884	67.8371	71.1322	14.5265	28.8264	14.2248
	Figure 2b
	[Compound µM]	U73122			Edelfosine			3-Nitrocoumarin			SPK-601			D609			Manoalide
	0	100	100	100	100	100	100	100	100	100	100	100		100	100	100	100	100	100
	1	106.727	84.4416	92.8548	90.228	98.6426	84.9026	82.2486	77.877	75.1164	103.929	87.8758		101.532	79.9516	84.0962	82.1823	84.926	79.9319
	5	15.8603	10.0758	11.9216	40.808	42.6113	70.5121	77.4528	53.591	62.9625	96.5723	84.2136		82.0826	79.5372	92.771	24.1967	17.7166	42.9743
	20	14.5318	9.52556	12.0115	16.7347	23.3799	53.961	18.3547	9.01689	9.44373	92.048	87.0038		70.6912	80.5301	76.4489	21.7681	11.7142	13.1685
	Figure 2c
	[Compound µM]	Sotrastaurin			Go6983			Go6976			GF109203X
	0	1	1	1	1	1	1	1	1	1	1	1	1
	1	0.944668	1.03381	0.890813	1.00551	0.907724	1.03558	1.06827	0.858026	0.843618	0.946485	0.806314	0.897842
	5	0.879686	0.915979	0.856045	1.06991	0.565285	0.905228	0.851558	0.649269	0.414297	0.828254	0.586023	0.239218
	20	0.528499	0.959232	0.517957	0.846782	0.322129	0.24358	0.598214	0.520703	0.206509	0.737723	0.585491	0.172431
	Figure 2d											Figure 2e
	[2-APB, µM]	Sotrastaurin				Go6983						[Compound µM]	Cyclosporin A				FK506
	0	86.3562	99.802	110.328	103.514	107.941	95.1564	99.5771	93.1436			0	0.967481	1.03252	1.18236	0.817643	1.03691	0.963093	0.996742	1.00326
	1	61.4801	106.092	96.5703	109.334	88.019	82.9644	77.5065	81.3509			1	0.911317	0.946588	0.847622		0.59357	0.872337	0.871016
	5	44.0128	90.1168	93.8288	83.8158	78.3626	74.4523	66.2859	67.1009			5	0.902218	0.742488	0.615479	0.207915	0.335673	0.338843	0.739567
	20	35.4931	50.5171	50.0846	47.5123	69.2125	67.6689	69.5706	60.6551			20	0.230497	0.242516	0.147166	0.138035	0.401449	0.414808	0.781123
	Figure 2f							Figure 2g					Figure 2h
	Ctr	Edelfosine	3-Nitrocoumarin	Manoalide	U73122			Ctr	U73122	GF109203X			[Dex, µM]	Nalm-6 S				Nalm-6 R
	2.76	33.98	99.85	99.92	99.97			1.01421	1.14998	1.10723			0	86.3654	89.2146	126.75	97.6704	100.202	99.8544	102.343	97.6002
	2.79	33.27	99.22	99.85	100			0.981057	1.15681	1.11555			1	26.9076	91.633	82.1095	26.1067	98.6414	104.583	58.046	80.2709
	2.82	24.14	99.65	99.93	98.06								5	21.2408	21.7952	23.5796		102.758	95.937	98.8146	81.9864
	2.97	31.74	99.62	100	100								50	25.6353	29.1865	22.4599	21.0521	101.216	94.7983	91.0024	90.1892
													100	30.0368	21.9422	21.6983	21.2944	100.32	89.9383	85.3473	78.931
																Figure 2j			Figure 2k
	Figure 2i															S	R		S	R
	[Compound µM]	U73122			Edelfosine			3-Nitrocoumarin			Manoalide					626.1	574.5		166.286	139.464
	0	90.5364	111.726	97.7379	103.094	99.6903	87.9342	99.7264	94.9827	105.291	93.3913	101.705	104.904			603.4	820		93.4361	293.898
	0.01	104.383	108.607	106.509	111.087	98.3648	92.1904	102.141	110.656	105.128	71.7202	101.845	111.751			527.1	1002.7		74.3209	355.076
	0.1	108.29	115.119	111.62	104.193	120.558	89.1797	109.347	94.4576	98.8935	84.8744	107.451	115.652			520.7	627.3		122.721	191.408
	1	74.817	84.0248		88.567	84.6172	99.1175	87.5775	97.6744	100.722	47.769	86.9791	94.7804			598.1	403		220.023	343.646
	5	26.6027	20.7246	12.7769	58.2389	49.8351	36.667	63.3463	57.3242		14.1574	31.3245				768.2	453.6		154.824	184.131
	20	15.3675	15.7969	16.1489	11.1966	10.3906	16.9714	19.7896	19.1981		12.0668	20.5907	22.0149			746.8	612.5		211.255	99.418
																612.5	1163.3		143.106	68.6933
																506.4	1203.2		156.851	117.901
																710.3	759.4		309.931	216.61
																818.8	1108.1		174.618	156.737
																1038.7	469.5		325.301	111.347
																577.3	1129.9		117.572	128.119
																570.2	626.3			136.477
																870.7	1195.2			219.328
																622.1	540.3			258.755
																434.6	742.3
																777.4	881.5
																950	983
																982.3	752.3
																1153.3
																1058.5
																615
																822.1
																1417.9
																542.8
																2859.2
																705.3
																775.9
																414.5
																734.8
																575.8
																862.7
																776.1
																738
																819.7
																811.1
																662.3
																845.9
																1085.8
																461.9
																821.3
																682.5
																1172
																333.9
																521.7
																1059.3
																783.7
																521.7
																609
																337.5
																598.5
																518.4
																1388.3

## Sheet: Figure 3
	Figure 3b : Upregulated genes									Figure 3b : Downregulated genes										Figure 3d : Significant downregulated gene in U73122-exposed-Nalm-6 R cells
	#	Gene	baseMean	log2FoldChange	lfcSE	stat	p-value	p-adj		#	Gene	baseMean	log2FoldChange	lfcSE	stat	p-value	p-adj			#	Some top REACTOME pathways	"-LOG10 (p-value)"
	1	HIST2H2AA3	22.0868210624584	7.98429384427686	1.55132055853719	5.14677240647518	2.65006526208781e-07	4.48686085479172e-06		1	LRRC37A4P	1192.65221930136	-0.585044220927368	0.124173130729813	-4.7115202579563	2.4587565010767e-06	3.15374252973952e-05			1	DNA_replication	4
	2	HEYL	132.123034160742	4.34401326858399	0.378088266422956	11.4894157115272	1.49117068157762e-30	7.33221050554061e-28		2	RHNO1	692.557916622287	-0.585178023141027	0.130430286202203	-4.48651950539955	7.23960923282537e-06	8.09806905749499e-05			2	Cell_cycle_checkpoints	4
	3	PRKG1	126.721215212	3.29968076840956	0.346198395598017	9.53118446060314	1.55498781683498e-21	2.62148731806708e-19		3	MEF2BNB	214.473548716587	-0.585225356385779	0.210684669148453	-2.77773109334983	0.0054739899325137	0.0220022326953659			3	Telomere_maintenance	4
	4	DOK7	18.2555387068601	3.14842386246106	0.837027535018344	3.76143403979185	0.000168941975218942	0.00123066928985107		4	ST3GAL4	306.835968608228	-0.585960152511565	0.189448752982715	-3.09297444974487	0.00198161195314162	0.00958794696966964			4	Resolution_of_d_loop_structures	4
	5	GIMAP8	18.377420285354	3.10963579058479	0.796959317616076	3.90187519218241	9.54503717776245e-05	0.000757504934329352		5	MAPK7	261.075388872638	-0.587726736876117	0.195354807757932	-3.00850920241686	0.00262532851032748	0.012036325466346			5	Cell_cycle_mitotic	3
	6	NR4A3	48.8823289884704	2.5971311958525	0.470230885119795	5.52309786115146	3.3307409373714e-08	7.12066554382607e-07		6	PFAS	2494.31053862171	-0.587824920387092	0.0969383279632457	-6.06390612194144	1.32854719845493e-09	3.88073898241747e-08			6	Homology_directed_repair	3
	7	RGS2	164.47509598143	2.56014199364271	0.281476966056498	9.0953871981441	9.4250035660401e-20	1.20896159872651e-17		7	SMAD7	918.177142467661	-0.587871845956111	0.120787982946093	-4.86697295225533	1.13320530888046e-06	1.61119950001184e-05			7	G1_S_specific_transcription	3
	8	TLR7	32.7551054887564	2.3155315074413	0.553410026696528	4.1841155666503	2.86278456382559e-05	0.000264555369128472		8	TOE1	710.24163955428	-0.589134159777017	0.131295226469405	-4.48709504236468	7.22008711849267e-06	8.09157151807521e-05			8	Mitotic_prometaphase	3
	9	FLJ16779	330.591341273229	2.31337618484089	0.211435439956744	10.9412886757024	7.31526299414209e-28	2.78475543851196e-25		9	MELK	933.784002543104	-0.589169512343036	0.126115062346835	-4.67168236195873	2.98742697340607e-06	3.71492367894258e-05			9	G2_M_checkpoints	3
	10	NPPC	39.082990374541	2.28258706230278	0.547177359217454	4.171567086707	3.02511963327808e-05	0.000276097732345821		10	PAQR4	1254.90621310161	-0.589192148883639	0.11252536608138	-5.23608293313639	1.64020275031388e-07	2.92829540944842e-06			10	Gluconeogenesis	3
	11	FLRT1	114.685797919147	2.15909287328744	0.302392575998934	7.14003267492603	9.33087359331197e-13	4.80845586352291e-11		11	SUV420H2	411.280180570971	-0.589559706176136	0.164016372248582	-3.59451741367992	0.000324993409126571	0.00215827080534759
	12	LRRC15	681.684895978234	2.1458425207314	0.150099398176059	14.2961434010177	2.31275775432227e-46	5.45857085175142e-43		12	LRRC45	752.941466155101	-0.589742889938718	0.133573166016048	-4.41512998103124	1.00949314905501e-05	0.000107324582450434
	13	ARHGEF25	399.269607880343	2.13394741840968	0.180335814730119	11.8331869995055	2.62964251775597e-32	1.63328480800201e-29		13	GPRIN1	1126.78343612182	-0.58979125024276	0.119952763858921	-4.91686253212494	8.79422598859359e-07	1.28600571116968e-05			Figure 3f : Significant downregulated gene in U73122-exposed-Nalm-6 R cells
	14	RARA-AS1	298.693938590232	2.07400017119715	0.214541392244965	9.66713299235534	4.15864977897985e-22	7.55018862180634e-20		14	PC	789.193763848476	-0.590187247565122	0.127073647084398	-4.64445037272864	3.40982998157829e-06	4.17854658490191e-05			#	Some top KEGG pathways	"-LOG10 (p-value)"
	15	BMF	239.389597579387	2.05409306533541	0.213104878672671	9.63888334293132	5.47806191764035e-22	9.73915260284449e-20		15	LGR6	837.040196629978	-0.590499996809142	0.121288713489684	-4.86854860456052	1.12420873878969e-06	1.60033622755815e-05			1	Dna_replication	4
	16	FNDC5	38.5631868873765	2.02807770914402	0.568515688161096	3.56732057070224	0.000360650169100984	0.00235791282302532		16	DCAF15	987.517196135011	-0.592057964213425	0.113282513928194	-5.22638440552891	1.72856800612847e-07	3.06288754359189e-06			2	Homologous_recombination	3
	17	CLEC18B	83.7478346090591	2.01907987256197	0.378579961457228	5.33329832036048	9.64446700444451e-08	1.82394799870913e-06		17	TOP2A	12587.4947126413	-0.592246070007627	0.081467664203928	-7.26970726109356	3.60267367684035e-13	2.05387208021222e-11			3	Mismatch_repair	2.30103
	18	MAP1A	1239.70461704313	1.94401448087352	0.122153217516155	15.9145581295591	5.02203058363503e-57	1.97549943058256e-53		18	IDH2	7402.70116981701	-0.592537963098685	0.0879535381397022	-6.73694288633982	1.61753723200806e-11	6.76899179961956e-10			4	Base_excision_repair	1.46852
	19	SPINK4	334.398056277171	1.91207429879947	0.215296700535194	8.88111287375214	6.61947424492467e-19	7.81164155643561e-17		19	PLK4	1771.59688528974	-0.592869759350148	0.118897931810777	-4.9863757116792	6.15224521918815e-07	9.36808333311475e-06			5	Cell_cycle	1.55284
	20	TSC22D3	409.54522900725	1.82748199507203	0.187898019305358	9.72592474273051	2.33771500364669e-22	4.67582623017535e-20		20	IBA57	640.332720594776	-0.5931916227684	0.132673526954591	-4.47106243713132	7.78319692692308e-06	8.59209606497842e-05			6	Taste_transduction	1.45593
	21	SPTA1	76.1378673651223	1.80526800844214	0.354557291199692	5.09161157660522	3.55032846454154e-07	5.77955820954839e-06		21	PLBD2	158.533107812907	-0.593596922032048	0.243679387396045	-2.43597510801064	0.0148517065019474	0.0492732607336185			7	Porphyrin_and_chlorophyll_metabolism	1.48149
	22	LOC101927583	18.8886292777637	1.77318956774631	0.717523355300005	2.47126390332608	0.0134636420931941	0.045713308484952		22	TOP3B	838.093996975638	-0.595217964021552	0.127925186958098	-4.65285983296251	3.2736278434337e-06	4.02837144737863e-05			8	Glycine_serine_and_threonine_metabolism	1.48149
	23	FCGRT	96.6570604795521	1.76769606482686	0.313330035569696	5.6416425626507	1.6843549041544e-08	3.82251388921655e-07		23	CHAF1B	1256.1534340041	-0.595229942323554	0.139171770950978	-4.27694451436721	1.89476004372888e-05	0.000185560691087507			9	Galactose_metabolism	1.3279
	24	CLEC18A	64.1947183764212	1.7658869502136	0.382539689358042	4.61621891620453	3.90794711280967e-06	4.73974140578283e-05		24	TMEM109	1877.13040009273	-0.595519127381883	0.0984003780227141	-6.05200040231977	1.43058112551878e-09	4.14798227573638e-08
	25	ADGRL2	69.3924318119382	1.7399175594898	0.36865539920221	4.71963129593402	2.36272504437636e-06	3.05394504366763e-05		25	DHFR	13711.0733350763	-0.595899685698023	0.0924693196222135	-6.44429620692129	1.1613807056537e-10	4.1784919839693e-09
	26	PALM2	19.7129791126931	1.73924440520072	0.677299686957852	2.56790965460604	0.0102313818022663	0.0366546862928185		26	TRAP1	3895.62416971855	-0.595977101569122	0.103522072518412	-5.75700512045995	8.56193147379695e-09	2.08328563551088e-07			Figure 3h : Significant downregulated gene in U73122-exposed-Nalm-6 R cells
	27	ZNF831	29.7088464403847	1.70767258258663	0.569662351112607	2.99769254410331	0.0027203195883196	0.0123661369267179		27	PCNT	2460.72713611368	-0.596344962376533	0.100969830672961	-5.90616977766437	3.5015312260947e-09	9.28574606722328e-08			#	Some top GO Biological process pathways	"-LOG10 (p-value)"
	28	THEMIS2	54.1881043907552	1.70470153916351	0.426182775389494	3.99993063446912	6.33610526515172e-05	0.000528426701300745		28	KIAA0895L	599.781588442848	-0.596801011683207	0.158234124185867	-3.77163279257125	0.000162182809117034	0.00118655879131439			1	Dna_replication	4
	29	PHOSPHO2-KLHL23	37.392652515801	1.70111741043457	0.54287488299877	3.13353493357036	0.00172714358255546	0.00863455796959969		29	FAM72C	950.909091459856	-0.597494472309791	0.140539023790786	-4.25144885878283	2.12392013191501e-05	0.000204440305682945			2	Cell_cycle_dna_replication	4
	30	MXRA7	33.2212945732771	1.69564461077887	0.536570936637671	3.16014993544811	0.00157687968787799	0.0080312590730794		30	SNHG12	330.542811868493	-0.597513190555218	0.18416508525058	-3.24444337395563	0.00117680413043675	0.00632110402516344			3	Nuclear_chromosome_segregation	3
	31	KCNN3	83.4600427144031	1.63360951682173	0.331069986493066	4.93433287059969	8.0425177724594e-07	1.18723120518084e-05		31	LOC283922	254.605630736395	-0.598042157141486	0.200979303050833	-2.97564051652735	0.00292377369644009	0.0131291679572639			4	Mitotic_sister_chromatid_segregation	2.69897
	32	DUSP19	21.7579056797241	1.63288167929692	0.647173171090586	2.52309853411455	0.0116325801164842	0.0408458736656232		32	SLC43A1	840.149000345816	-0.59820900285735	0.127558149166305	-4.68969647777995	2.73610601594217e-06	3.45548236824882e-05			5	Vitamin_transport	2.22185
	33	FAM43A	317.355071864303	1.62727716226332	0.211888931827501	7.67985919900756	1.59263539933205e-14	1.08639828598367e-12		33	PRIM1	1130.55550556171	-0.598301496199538	0.133972754144675	-4.46584456682469	7.97534988348657e-06	8.77958059468517e-05			6	Centromere_complex_assembly	2.1549
	34	FKBP1A-SDCBP2	24.1199653669937	1.60924595971158	0.609530334911732	2.64014088805706	0.00828715681100203	0.0307343612591562		34	CENPH	982.775768691857	-0.598681878066451	0.133961428120157	-4.46906162816852	7.85634945329675e-06	8.65665545269421e-05			7	Recombinational_repair	2.1549
	35	YPEL5	770.476131221423	1.60410464202744	0.152621408588945	10.5103514432092	7.74045552939706e-26	2.28362789256037e-23		35	DNA2	1027.6311045654	-0.5995797277448	0.12821914183199	-4.67621073716475	2.92224310356287e-06	3.6569873663993e-05			8	Negative_regulation_of_cell_aging	2.09691
	36	KCNT1	53.9490145340916	1.56956176086051	0.409178635456898	3.83588395104722	0.000125113478807459	0.000953788219255054		36	KCNC4	149.631508641434	-0.599906405267851	0.243768055659883	-2.46097218786069	0.0138561106774196	0.0466921650783062			9	Mitotic_nuclear_division	2.09691
	37	HSBP1L1	40.6438754310802	1.56884882072471	0.475307231581528	3.30070471577836	0.000964423262809535	0.00536088503269681		37	FAM173A	210.655751578215	-0.600694988583132	0.224771351144076	-2.67247131596452	0.00752948113773052	0.0284064600084264			10	Meiotic_cell_cycle_process	2
	38	PRKCZ	737.586137581795	1.55287624106491	0.13216626553788	11.7494145328623	7.11098080982211e-32	4.19583422683554e-29		38	DEF6	580.730050331951	-0.600709527821739	0.139207690076648	-4.3152036176377	1.59455857929558e-05	0.000160421021264
	39	CREB5	75.1568330094105	1.55258490955435	0.373969910775889	4.15163055854719	3.30114854286931e-05	0.000298628775011133		39	RAD51	1343.54951147506	-0.60079495252021	0.139690026915774	-4.30091514609314	1.70094188740669e-05	0.00016982077168601
	40	GP5	305.011432865402	1.54790354103028	0.184328753629689	8.39751536615914	4.56024885702067e-17	4.13965359705391e-15		40	FOXRED1	855.819479504406	-0.601011461865054	0.121080176902173	-4.96374780118337	6.91457201588106e-07	1.03420613890256e-05			Figure 3j : Normalized enrichment scores (NES) in U73122-exposed-Nalm-6 R cells
	41	SMIM3	1065.69062485221	1.54565767460971	0.126650299887286	12.2041375029138	2.95422321243537e-34	2.05075224293822e-31		41	MRPL11	1356.74079759925	-0.60157410469314	0.127750471285054	-4.7089775766919	2.48962454961992e-06	3.18160294741429e-05			#	pathways	NES
	42	LY96	38.0972627575657	1.53650895274767	0.511582998469392	3.00344021858575	0.00266945988261316	0.0121724482514366		42	C1orf159	339.724703767556	-0.603160002108551	0.17508589086253	-3.44493779103038	0.000571190832636585	0.00346115354115927			1	Cell_cycle_checkpoints	-2.16
	43	KIAA1671	325.604671401948	1.51710469091996	0.182276466619085	8.32309688167453	8.56943475208865e-17	7.61608243253077e-15		43	FOXRED2	1994.30834292164	-0.605524011149025	0.0995769306898955	-6.08096681584573	1.19460017158485e-09	3.52436915621822e-08			2	B_cell_proliferation	-1.76
	44	CD82	456.451982175338	1.50778740813167	0.183772200938302	8.20465446043102	2.31255029608581e-16	1.99200044117582e-14		44	STMN1	22078.2964463046	-0.605696554344171	0.087097970933592	-6.95419821899164	3.54572774828497e-12	1.70094037225654e-10			3	Positive_regulation_of_B_cell_activation	-1.55
	45	BTG2	2266.43117088115	1.49517074171585	0.105259752829285	14.2045815378342	8.58137244524309e-46	1.68781293710523e-42		45	USP49	1247.08028406659	-0.606803840568269	0.120345455570059	-5.04218325232079	4.60250202601084e-07	7.28071399583833e-06			4	Calcium_mediated_signaling	-1.24
	46	MPZ	59.2140008304469	1.49338116421999	0.38985295614948	3.83062675468694	0.000127817268203555	0.000970013879144793		46	DNM1	1057.40789494223	-0.606864293118957	0.117607229073587	-5.16009345598339	2.46826598161664e-07	4.20317559149465e-06			5	Phospholipase_C_activating_GPCR_pathway	-1.22
	47	SMIM14	115.570031719944	1.46214044343183	0.284622238433355	5.1371264996013	2.78971179974405e-07	4.69634649768609e-06		47	CASP10	163.084424767551	-0.607019552968732	0.237643258408788	-2.5543310465999	0.0106392049109889	0.0378514492476878			6	Phospholipase_C_activity	-1.15
	48	MIR22HG	48.5120003388095	1.43288008427406	0.443516101639452	3.23072844250172	0.00123475190167844	0.00657846825810713		48	CLCN2	166.230960090942	-0.607580736691233	0.248253522873637	-2.44742040176605	0.0143882902580033	0.0480872878319732			7	Regulation_of_cytosolic_calcium_ion_concentration	-1.13
	49	HIST1H2BK	146.430821993112	1.42699792608238	0.258354436576928	5.52341173230626	3.32479359163501e-08	7.12066554382607e-07		49	CHAF1A	4429.42024744018	-0.607705351902313	0.0970279750210266	-6.26319730748394	3.77162894498118e-10	1.21277910571452e-08			8	Calcium_dependent_phospholipid_binding	-0.99
	50	LINC00689	96.1378551460947	1.42214137986604	0.31452408964725	4.52156584082644	6.13838605450584e-06	7.00571507052451e-05		50	NLRC3	252.891612093578	-0.607803643856952	0.193284084588705	-3.1446129936167	0.00166306673508876	0.00840101429344701			9	Sarcoplasmic_reticulum_calcium_ion_transport	-0.94
	51	LINC00426	136.219452840219	1.42178832077141	0.260257669634065	5.46300258036782	4.68147792688827e-08	9.70933585504542e-07		51	DOT1L	3322.07100877182	-0.608313477607914	0.0882199439966887	-6.89541899540026	5.37062701673402e-12	2.46609997760616e-10			10	Phosphatase_complex	1.91
	52	SLC45A4	56.6483746132776	1.37319044116229	0.419524827913104	3.27320422963552	0.00106335614532525	0.0058095675328626		52	TTLL4	741.611060824944	-0.608873640341457	0.126976501851916	-4.79516785752648	1.62538670289859e-06	2.21491783844184e-05			11	ER_stress_induced_intrinsic_apoptotic_signaling	1.74
	53	KDM7A	357.29397160578	1.36823900672359	0.170957961125905	8.00336525840953	1.21064143634559e-15	9.58844267806329e-14		53	ARMC6	1894.03751232443	-0.60986759103896	0.0993446552940767	-6.13890691183789	8.30912373014364e-10	2.50142778416901e-08			12	Apoptotic_cleavage_of_cellular_proteins	1.72
	54	SLFN5	36.8847144727603	1.36808191866331	0.48711882548487	2.80851785455334	0.00497701225402816	0.020422017249578		54	NUP85	1483.40111044662	-0.61001105243784	0.102717471815493	-5.93872728423045	2.8724322540174e-09	7.70399387037713e-08			13	Inflammatory_response	1.33
	55	ADORA2A	372.410930873784	1.36793441024266	0.18222947104731	7.5066585134713	6.06556801961453e-14	3.8277950908808e-12		55	RASAL1	1210.01524160758	-0.6110122423804	0.110218985595638	-5.5436206301338	2.96280391646138e-08	6.41542183819464e-07
	56	TENM2	337.739429998694	1.36706882209578	0.174686896818283	7.82582349904507	5.04344510898863e-15	3.6739318352577e-13		56	NOC4L	682.945682036096	-0.611162605541267	0.136293352413392	-4.48417031879548	7.31981803434987e-06	8.16316706661154e-05
	57	DPH3P1	428.589757817659	1.33638686081373	0.159046302704078	8.40250190097292	4.37065275771644e-17	3.9983002475823e-15		57	TPX2	3871.63334883714	-0.612140338643688	0.0993013697469407	-6.16447024047769	7.07194950166577e-10	2.16769028751059e-08
	58	SH3PXD2A	129.984323716844	1.2987116006786	0.269152567573663	4.82518748524725	1.39871627720504e-06	1.9390736699892e-05		58	SLMO1	225.825364284055	-0.612941555599621	0.202857465768611	-3.02153806998049	0.0025149401317114	0.0116023489031768
	59	SERPINI1	38.6247381508297	1.29654914350305	0.486478468378612	2.66517272146561	0.00769487899492386	0.0289379436007318		59	ATAD2	6529.4979538893	-0.613002238662367	0.0927127024772902	-6.61184737671217	3.79553218951554e-11	1.50305622041855e-09
	60	ICAM1	387.72745789952	1.2905749512532	0.165683207059792	7.78941314666522	6.73211397969243e-15	4.8739679186718e-13		60	SCML1	412.939135458653	-0.613041345238738	0.160390245486204	-3.82218596511513	0.000132273874078946	0.000999976930176578
	61	KCNJ12	58.9488890020527	1.27422487334689	0.386511062281456	3.29673584457204	0.000978154514659005	0.00542188888092575		61	SMPD4	2671.54197750612	-0.613796228206484	0.0903427365401115	-6.79408496701849	1.09002132736938e-11	4.73896606931018e-10
	62	CSGALNACT1	267.049887991521	1.26395763400754	0.1953173088448	6.47130375430215	9.71608897447503e-11	3.54983176432755e-09		62	SMG9	973.309464388138	-0.614231432545031	0.119667382066079	-5.1328225113662	2.85429048338804e-07	4.79821680832796e-06
	63	CREBRF	183.786880163529	1.25197217039142	0.233021684745431	5.37277108677314	7.75357360250618e-08	1.50741222542299e-06		63	STAG3L3	143.07299732749	-0.614292946676296	0.250381291526277	-2.45342989858261	0.0141501116682626	0.0474390533514679
	64	RARA	1272.67275995859	1.23518241204914	0.123072680745563	10.0362030352026	1.0566340063744e-23	2.35270526589138e-21		64	ORC6	1074.02394950786	-0.614487285014596	0.114070962435858	-5.38688612678376	7.1688821253894e-08	1.41471535053044e-06
	65	MAP3K14-AS1	41.9206672203612	1.23233521824759	0.453037714238419	2.72016032996107	0.00652502703847463	0.0252547865139518		65	STAG3L5P-PVRIG2P-PILRB	1089.8204580826	-0.615113495872709	0.136260314082397	-4.51425273760008	6.35404064080478e-06	7.20307719521011e-05
	66	NKAIN4	808.431380831712	1.22965946526331	0.134102148636457	9.16957317810648	4.74895607919733e-20	6.22693674340086e-18		66	ACOT7	2205.25078379947	-0.615133525703061	0.104775010599364	-5.87099464065141	4.33188276147265e-09	1.13349331414942e-07
	67	ENPEP	83.7673946058445	1.21067601871463	0.335594523259916	3.60755594863201	0.000309094900531762	0.00207016397342527		67	RAPGEF5	515.76600963073	-0.616220301657735	0.161744832995635	-3.80982990457793	0.000139062432373173	0.00104195286630845
	68	PWWP2B	176.611691917294	1.20812044943454	0.237084027919344	5.09574795078793	3.47367039196081e-07	5.6855456720568e-06		68	METTL1	324.823967140362	-0.616709101544518	0.177557940629668	-3.47328370309715	0.000514131580553749	0.00316003478235145
	69	LOC440461	89.2730521216161	1.20500199402836	0.339862602030597	3.54555631254738	0.000391785266132641	0.00253340160308564		69	IFRD2	2298.67034249662	-0.616918130015275	0.109828375196234	-5.61711059562708	1.94177143848861e-08	4.35643436228215e-07
	70	SLC9A9	219.44275649951	1.20145852835864	0.215413442106527	5.57745383300867	2.44064528968787e-08	5.39364327033831e-07		70	MRPL54	658.603161871152	-0.617091412592984	0.145438065910995	-4.24298417836931	2.20566991557667e-05	0.000211790973748742
	71	BHLHE40	161.265363106235	1.1997250933016	0.246004480861608	4.87684244246151	1.07797469641091e-06	1.54009435742677e-05		71	PBK	1422.71588684802	-0.617976988536197	0.113042908676596	-5.46674705889039	4.58369399984945e-08	9.54006576582424e-07
	72	ABCA1	1498.14254047087	1.19945959572418	0.121914840897986	9.83850355616543	7.68452991747931e-23	1.5909673255469e-20		72	BRCA2	1124.30375174322	-0.618113010016341	0.120441612218586	-5.13205526421007	2.86595316524528e-07	4.81096917539966e-06
	73	RHOB	128.703432103619	1.19403701716616	0.288945590387989	4.1323939761906	3.59004379923848e-05	0.000320955355112222		73	DPAGT1	542.525897500415	-0.618188369766521	0.143292265497824	-4.31417821205367	1.60197683734101e-05	0.000161030056707506
	74	VIPR2	171.110271927638	1.17970653999305	0.235761650699905	5.00381014677689	5.62081164770428e-07	8.69347290361183e-06		74	DUSP2	184.691980110551	-0.618436417917242	0.22331938494157	-2.76929124661099	0.00561783917635107	0.0224527400055541
	75	PMEPA1	110.476075782267	1.17493303571618	0.285119094008884	4.12085006021931	3.77477042145367e-05	0.000334429922999811		75	SIGMAR1	717.818321737955	-0.618662030141825	0.137221991721916	-4.50847580900559	6.52950123243519e-06	7.3806413663209e-05
	76	ENPP2	170.582010624624	1.1748558335688	0.233586983109439	5.02962886856742	4.91430118326546e-07	7.72219284470249e-06		76	ATRIP	351.568458795144	-0.618975997811346	0.169392181304222	-3.65410016593202	0.000258085505451139	0.00177176675382717
	77	CPN2	56.4210088005159	1.15808236868458	0.395391016295043	2.92895468272454	0.0034010400359592	0.0148211497283436		77	SLC19A1	1247.98945986884	-0.61980093145637	0.107174190692267	-5.78311744136258	7.33288313699516e-09	1.82916862249701e-07
	78	COL9A3	6453.42769883516	1.15622412251147	0.0864383551725154	13.3762855644795	8.32025904481356e-41	1.22734221234806e-37		78	HAGHL	283.732627484601	-0.619981353141577	0.189157237203953	-3.2775978456119	0.00104694438213761	0.00574383572924499
	79	UBLCP1	283.762748955413	1.15419006385147	0.199215900101163	5.79366437751891	6.8867016081141e-09	1.74399067977156e-07		79	SLC35E3	540.790972161995	-0.619997514230854	0.146849432626556	-4.22199461817149	2.42149893093534e-05	0.000229342767929117
	80	CSRNP3	49.7879570993589	1.13141481771591	0.42233134381002	2.6789743037042	0.00738480608303005	0.0279231325170899		80	PAXIP1-AS1	246.443767385511	-0.620098433244461	0.198472086216812	-3.12436093691817	0.00178191728476277	0.00886181267840758
	81	HBEGF	4483.39252607478	1.12857717603504	0.0825289148320712	13.674930517764	1.43344141608813e-42	2.41657745017943e-39		81	PLEKHO2	162.818745370294	-0.620291745089544	0.233825156686436	-2.65280157994876	0.00798267812280261	0.0297829859396755
	82	CREB3L1	360.641660223376	1.12468214228374	0.178315580242472	6.30725672290894	2.84024510414219e-10	9.36249510446423e-09		82	VAV3	831.036474658798	-0.620686559633206	0.123503943278992	-5.02564163664873	5.01752085976479e-07	7.85301905385733e-06
	83	DHFRL1	165.107560549186	1.11749118570701	0.236583027136392	4.72346304480571	2.31862107821865e-06	3.01012622046846e-05		83	FBXO5	2097.091814329	-0.62156767232365	0.100469758224442	-6.18661459237431	6.14700046372519e-10	1.89897257781207e-08
	84	ANKRD30BL	98.9652689044842	1.10441850511962	0.32466497308587	3.40171745237056	0.0006696383116042	0.00393741988801254		84	AGRN	779.568661763603	-0.622728606557176	0.123925233581132	-5.02503476137881	5.03341357222162e-07	7.8674587504354e-06
	85	ANGPT2	63.2822879480572	1.10153294248057	0.373651942584525	2.94801877614054	0.003198176392434	0.0140827162713111		85	BCL2	1144.06708527108	-0.623121553721498	0.116623785728134	-5.34300571561001	9.14178797374811e-08	1.74003612706777e-06
	86	ZNF429	93.3464502862831	1.09372745474928	0.312700344051621	3.4976854856569	0.000469314234236679	0.002936573318254		86	POP7	1178.7197037326	-0.623257441843245	0.112820964491816	-5.52430520914803	3.30792000788341e-08	7.11052167814793e-07
	87	PBXIP1	1905.9237597174	1.0912861316857	0.106795937704108	10.2184236137263	1.6398586785827e-24	3.94938209509275e-22		87	ARHGAP27	273.069233066295	-0.624307414982273	0.187641951311238	-3.32712067114856	0.000877483660184776	0.00495463381523471
	88	AHRR	70.0465223954769	1.07737384776689	0.358244414050209	3.00737096103303	0.00263517974720576	0.0120767985230195		88	NOTCH1	594.017794325033	-0.625116075553367	0.14505380447136	-4.30954622549589	1.63589863411717e-05	0.00016416020222123
	89	TTYH3	3971.03466423989	1.06936726139567	0.112301533827312	9.52228544838985	1.69411556929654e-21	2.81581096243218e-19		89	HSPB1	4351.30982229897	-0.625907608206094	0.0969443920108342	-6.45635704369722	1.07253400082535e-10	3.87063417239754e-09
	90	LFNG	321.520453580687	1.06537651198966	0.175306564238583	6.07721973570679	1.22284145612924e-09	3.5897393093983e-08		90	CENPU	3376.00768894048	-0.626792536722886	0.0976625076743212	-6.4179443232512	1.38126750303067e-10	4.89499633731678e-09
	91	LINC-PINT	73.583010159784	1.06513487258496	0.364038090404799	2.92588852831462	0.00343473985287379	0.0149239193681015		91	POLM	1159.19222404362	-0.62692218935955	0.112897624037226	-5.55301490802708	2.80784118514165e-08	6.12681788344707e-07
	92	HSD17B14	92.8250815948129	1.06394702855629	0.30897267873797	3.44349873555838	0.00057423927913837	0.00347696138179164		92	KLHL17	469.067261394425	-0.627462308028984	0.154705058044685	-4.05586162443213	4.99498258694006e-05	0.000430261237288173
	93	MPP7	1845.95773123005	1.05935664556739	0.100101646089341	10.5828094437319	3.580578646839e-26	1.08344637464992e-23		93	TIAM1	662.897458357741	-0.627646322523755	0.141628222171022	-4.43164725859401	9.35159132719693e-06	0.000100816146500284
	94	ZC3H6	52.9964852496231	1.05879348080081	0.405343120883516	2.61209189511589	0.00899900614668278	0.0329907646899669		94	FDXR	414.909973190938	-0.628327661158005	0.17307062636621	-3.63046967790184	0.00028290594065461	0.00191322235281665
	95	ZNF582	75.8237906347973	1.05717540621002	0.341139423405551	3.09895407471928	0.00194205121312996	0.00943133595314675		95	CNN2	537.035823888236	-0.629058207808203	0.152765909813955	-4.11779178073366	3.82520063198719e-05	0.000338389750060576
	96	BMPR2	1308.15800884964	1.05167765418552	0.11191529971256	9.397085625349	5.60952767557173e-21	8.64543492992517e-19		96	CHKB	294.385162324288	-0.629732663988826	0.192508959129222	-3.2711862701731	0.00107097344192933	0.00584306869542674
	97	ARPP21	3020.28260557418	1.04795129421905	0.102492521113741	10.2246611053317	1.53764836017497e-24	3.78037256217184e-22		97	FBXL6	468.872195938365	-0.629805747981731	0.149219371557887	-4.22067015432649	2.43577121552944e-05	0.000230324808609478
	98	GYPE	96.5262517548447	1.04742261880381	0.30661880206567	3.41604171612242	0.000635385125781452	0.00376792958258639		98	RBL1	1721.77079925433	-0.629978917183936	0.108787222023095	-5.79092751398866	6.99987839133656e-09	1.7664481892423e-07
	99	MAP2K3	2234.36605049214	1.04511334807427	0.0943822414929662	11.0731990631114	1.69248728250879e-28	6.65768080696207e-26		99	COLEC12	545.562181625372	-0.630129716539397	0.172358546757982	-3.65592381922433	0.000256257453122808	0.00176126628089823
	100	EYA4	60.2358700542257	1.04084990131886	0.402157244555087	2.58816648316348	0.00964883340554049	0.034949626463715		100	HAUS8	724.638009925809	-0.633812646358414	0.137540116607734	-4.60820204308868	4.06165887869007e-06	4.8859975970868e-05
	101	BAZ2B	329.845775387481	1.0357637300774	0.192566681982857	5.37872761483012	7.50141005779918e-08	1.46563145847828e-06		101	ISOC2	973.974106663962	-0.635074586537827	0.118616929952257	-5.35399615209602	8.60326902078098e-08	1.64816846938695e-06
	102	TRPC1	60.958099494248	1.03532337744442	0.377614810286837	2.74174462770139	0.00611138347048213	0.0240481614988862		102	PSMB8-AS1	543.611922080104	-0.635390978472854	0.141165864399697	-4.50102424672446	6.76267900752331e-06	7.61511211524643e-05
	103	ANKRD26P3	105.325585584514	1.03176167603013	0.341053617214982	3.02521839368078	0.00248453652434552	0.011507070456751		103	ZNF335	763.868956175738	-0.636535790165998	0.132338381553285	-4.80991064493034	1.50997781615212e-06	2.07683545552578e-05
	104	BCL11B	50.4265087545226	1.03147081934593	0.415953949873408	2.47977166621413	0.0131466539821052	0.0448861044952648		104	GNAI1	732.280261588722	-0.636656749317696	0.131616194621418	-4.8372219782602	1.3166636054232e-06	1.83446838342375e-05
	105	ZNF337	593.406318199043	1.02531381848917	0.141928332975349	7.22416586593215	5.04186897242361e-13	2.78033157680238e-11		105	UBE2S	6182.03674412608	-0.637089625388777	0.0937753367239613	-6.79378659299434	1.09227927366526e-11	4.73896606931018e-10
	106	USP18	129.478651433814	1.0219232146543	0.263002662347834	3.88560026553174	0.000102077351401195	0.000804148747587118		106	SHMT1	1487.67949671739	-0.637508783935852	0.118172271737778	-5.39474086908027	6.86225148264019e-08	1.3587488212523e-06
	107	DOCK4	185.773886122013	1.01543448753145	0.224409023620165	4.52492716714537	6.04163081047126e-06	6.91535258917278e-05		107	MLH1	1109.24105004506	-0.639454628638498	0.12165034061975	-5.25649682015508	1.46825314155456e-07	2.64936625741367e-06
	108	MAP1LC3B	3170.02642706374	1.01117477202205	0.0983811593590429	10.2781343359835	8.84226089113406e-25	2.26842436470159e-22		108	CDK1	3459.64763754758	-0.640248727467455	0.0969578814640275	-6.60336960544043	4.01915819306085e-11	1.57529917819897e-09
	109	ZNF467	79.1239833076243	1.00827254135026	0.35658816793841	2.82755467512992	0.0046905004975237	0.0194492608472513		109	DUS3L	1310.74121425874	-0.640957979920773	0.109193540139072	-5.86992581341746	4.35990186209932e-09	1.13830092642996e-07
	110	MBNL2	240.040517665479	1.00779843732844	0.205766498812176	4.89777705868613	9.69269147418108e-07	1.40368091355152e-05		110	MTRNR2L9	319.500201987164	-0.641685705851406	0.214834362009428	-2.98688580285516	0.00281834978001008	0.0127430443501529
	111	TSPAN8	68.7398331083988	1.00712877976918	0.365820846645319	2.75306557569049	0.00590400690200675	0.0233959655643323		111	BUB1B	2644.04423748136	-0.642500173426998	0.106817145116071	-6.01495361750058	1.79938213387661e-09	5.02260518074771e-08
	112	PDGFA	236.704652180965	0.997585390961161	0.221996934769501	4.49368993313782	6.99995303963136e-06	7.85979503527019e-05		112	TEAD4	687.54342112551	-0.643394020383224	0.137009146719462	-4.69599319307219	2.65314376256527e-06	3.36302358131394e-05
	113	FAM19A5	5060.75330446598	0.984438660139015	0.0850293986548301	11.5776269821131	5.3506745299099e-31	2.8701504603394e-28		113	ADD2	1084.84180804905	-0.644265437434972	0.128782833699281	-5.00272760684384	5.6524783527479e-07	8.72083415674472e-06
	114	DMPK	209.296680470062	0.977863932631995	0.222416550864707	4.39654301278512	1.09988573105989e-05	0.000115478216301048		114	SLC25A19	844.105923416551	-0.644386099615676	0.120450513954281	-5.34979950239368	8.80517275422221e-08	1.68411416000934e-06
	115	ZNF626	102.361877752533	0.977734332888209	0.312818711710956	3.12556217478331	0.00177465550699855	0.0088365863451856		115	POLR2L	1572.54557257899	-0.644455083713449	0.121405992872157	-5.3082641842242	1.10674152087874e-07	2.06329489540127e-06
	116	E2F5	188.536424569501	0.975240070422361	0.223562485441904	4.36227065777452	1.28719489879185e-05	0.000132897524065115		116	GSDMD	1429.65426877631	-0.644720696451599	0.115892745708181	-5.56308069596532	2.65053246615484e-08	5.83562194647261e-07
	117	DACT3	93.1171850747267	0.969036086273431	0.310662114070309	3.11926058049717	0.00181305539949675	0.00895865511079507		117	RASL10B	625.874435661808	-0.644996928386165	0.136309118614998	-4.73186926113099	2.22461683587259e-06	2.91372955384377e-05
	118	TSGA10	70.6804645951892	0.968335074814796	0.364311898720537	2.65798366239364	0.00786097036995019	0.0294186956804415		118	ETV6	1431.11847547451	-0.645198168131205	0.112276365411001	-5.74651811865643	9.10998732356881e-09	2.20301148371794e-07
	119	RBKS	54.3177514548148	0.967675687270228	0.398033941504639	2.43113862001879	0.0150514547980326	0.0497959680604381		119	PYCR1	2416.89074763416	-0.645581493778461	0.10850209053449	-5.94994520933442	2.68232265227912e-09	7.24349876877481e-08
	120	SMIM24	187.801921275625	0.95303048296651	0.240560800618072	3.96170315578386	7.4417024584576e-05	0.000608168495237244		120	CHEK2	624.556656909152	-0.645888517904036	0.137006054983436	-4.71430637121933	2.42535510695335e-06	3.11975870135448e-05
	121	TARSL2	153.976149200914	0.949796317481539	0.243758945423742	3.89645728008237	9.7610015251149e-05	0.000772565922185654		121	MRPL55	514.817640157834	-0.64681033714789	0.159967997026057	-4.04337335700046	5.26876203972993e-05	0.00044892895906753
	122	SATB1	474.052221414175	0.941566425292912	0.15661035595862	6.01215941008203	1.83068167529473e-09	5.09525340805498e-08		122	IQCH-AS1	197.401573222222	-0.647108564794353	0.232726247333758	-2.78055686545024	0.00542657547602747	0.021833964266144
	123	TGFA	206.241221303592	0.936594488512917	0.211600640079138	4.42623655657484	9.58913643905326e-06	0.000102780562322677		123	HMGN2	18180.4412875578	-0.647945123163089	0.0881036782882012	-7.35434814700422	1.91861078118731e-13	1.12644407108415e-11
	124	LINC00888	292.899285974368	0.933739629910467	0.182139631677033	5.12650443680572	2.95171103839715e-07	4.94087120058507e-06		124	ABCB6	306.174509660581	-0.648322813603955	0.176617700168964	-3.67076919801201	0.000241821630843581	0.00166982859308666
	125	ICK	1453.12525662145	0.93361979905921	0.100933909437025	9.24981311302242	2.2488552813647e-20	3.08590013667265e-18		125	CORO2B	509.249635582975	-0.649125984590496	0.145604942117334	-4.45813153833339	8.26771642583998e-06	9.08448059044112e-05
	126	CCDC92	207.517360646535	0.926681270560333	0.217885905741804	4.25305743116058	2.10871467131683e-05	0.00020323680499706		126	MCM8	1530.48723952889	-0.649849811937525	0.114968401420407	-5.65242104707717	1.58203473907956e-08	3.61813797594533e-07
	127	CBFA2T3	958.61252227703	0.925218790694849	0.115840960856709	7.9869744160644	1.38290776860433e-15	1.08077447531786e-13		127	CD200	244.818459694029	-0.650279982833514	0.197678037209583	-3.28959145898476	0.00100332943466284	0.00554061331701271
	128	FBLN7	76.8754992317314	0.92241469703781	0.336181959417885	2.74379594501446	0.00607332769624873	0.0239303305988084		128	CARHSP1	2675.56609277847	-0.650448894211986	0.107019900200323	-6.07783125376175	1.21818848403223e-09	3.58499807981655e-08
	129	ZBTB18	1967.61271286134	0.920845240399673	0.0980643949455884	9.39020977910086	5.98808730346425e-21	9.05966900874123e-19		129	BRI3BP	414.84908439949	-0.651412342086479	0.165106645366814	-3.94540353381446	7.96657001336625e-05	0.000645253896552746
	130	SAT1	402.387537254307	0.919951828563783	0.168922121932421	5.44601155869816	5.15117905562462e-08	1.05171391064751e-06		130	UPK3BL	545.048758028118	-0.65207747720312	0.169148512603425	-3.8550588897695	0.00011570177436512	0.000891251070027926
	131	CAPN5	60.8602908670396	0.918960467898563	0.375997276983869	2.44406149765279	0.0145229507363867	0.0484550018773253		131	S1PR3	203.202819086068	-0.652314312698583	0.221150028645241	-2.9496460692076	0.00318138147366859	0.0140244612516858
	132	APLF	72.2263660400236	0.915209452380834	0.350538973221082	2.61086361944587	0.00903139024615498	0.0330744699973024		132	CCNB2	1592.05528732775	-0.652917089460115	0.104668873139284	-6.23792986278996	4.43399363072269e-10	1.40282999560747e-08
	133	SESN3	611.446036718111	0.910665558149736	0.156762605528178	5.80920146792306	6.2771515667769e-09	1.60339103115875e-07		133	FEN1	7139.79502273941	-0.653175907486858	0.24321138906254	-2.68563043040266	0.00723931131808523	0.0275140460111832
	134	QPRT	395.490050534439	0.908662821493157	0.164077314610837	5.53801617029353	3.0591702275414e-08	6.61195381963664e-07		134	SAC3D1	731.179598962901	-0.653264926693323	0.136889271784402	-4.7722142004101	1.8221156547816e-06	2.44349850478155e-05
	135	GFRA1	674.486877120904	0.908371529853937	0.137272452669718	6.61728928264662	3.65845150584097e-11	1.45856034528477e-09		135	NXN	1157.92962754904	-0.653747968543853	0.114341463746385	-5.71750568100038	1.08099062584585e-08	2.56852889239281e-07
	136	MSR1	224.080363737976	0.906969643166739	0.204295539015144	4.43949803083809	9.01689396700932e-06	9.74435583376163e-05		136	CKS1B	2269.36052697907	-0.654319201251615	0.114218998642388	-5.72863717095125	1.01240670777282e-08	2.42833568260713e-07
	137	KDM6B	1204.33207184276	0.899659720609153	0.12026954591979	7.48036182999435	7.41182577968149e-14	4.55309365006696e-12		137	PARP16	490.334249426818	-0.654945944756711	0.14785318013046	-4.42970482054435	9.43621558503413e-06	0.000101413434359864
	138	UBE2H	1455.79036323605	0.899233050278162	0.102912018973611	8.73788172894312	2.37521976317871e-18	2.59536744678444e-16		138	CCNL2	2091.32147613231	-0.655302579388471	0.108928006650056	-6.01592372376473	1.78863783796222e-09	5.02208242419297e-08
	139	FMNL3	172.438940121097	0.895451442392226	0.231824096687086	3.86263315672874	0.000112171387740392	0.000869733604943733		139	DIAPH3	877.387207508754	-0.655784014168594	0.13725964909338	-4.77768971799172	1.77320720695763e-06	2.38332781882767e-05
	140	LOC642423	113.874064279289	0.891106159084065	0.303527499630674	2.93583335997017	0.00332652969414481	0.0145501767681997		140	HAUS7	596.454611865367	-0.656023992893199	0.149979504761284	-4.37409093954113	1.21939542219153e-05	0.000126450662366277
	141	C10orf10	779.440984304863	0.886974577021234	0.135685037595846	6.53701095372944	6.27604539448171e-11	2.36624957508878e-09		141	MSH2	522.158775686897	-0.657388386592755	0.157255533023406	-4.18038318877409	2.91018276540841e-05	0.000267677839552491
	142	TP53I3	152.483830084818	0.884624282330959	0.26315554821591	3.36160224752379	0.000774916604886383	0.00448274061483539		142	ELL3	200.330230564354	-0.65744986491221	0.213624580677427	-3.07759464209299	0.0020867856225277	0.0100065652708043
	143	ZHX2	3252.24836680329	0.884114729104088	0.0859255418541602	10.289312235059	7.87367467877411e-25	2.06482744187141e-22		143	UHRF1	6898.40662421929	-0.658351572975445	0.100179788407714	-6.57170057393287	4.97438194585506e-11	1.91213945742787e-09
	144	LINC00324	109.332174737832	0.882148267964946	0.283102067328314	3.11600786348874	0.0018331738403312	0.00902514997486378		144	PTPRF	1815.033144714	-0.658576298487153	0.114481725587121	-5.75267620320742	8.78416338785437e-09	2.13296115514546e-07
	145	GAS7	2383.54090565355	0.881445672990624	0.0938057827999951	9.39649610802746	5.64103456998761e-21	8.64543492992517e-19		145	C19orf47	444.009175054857	-0.65866010837632	0.152459245074255	-4.32023724147079	1.55861544621607e-05	0.000157350503713255
	146	CD68	165.441898527114	0.881027182413959	0.250556386723889	3.51628307677043	0.000437634111598975	0.00276517216720439		146	HAUS4	1013.60380713737	-0.65966307652326	0.128634058839099	-5.12821473936691	2.92502689525665e-07	4.90315943052893e-06
	147	ST3GAL5	295.987827248491	0.877188678978502	0.183574425265193	4.77838172562059	1.76711659439036e-06	2.38056426146126e-05		147	TTF2	2530.52227503875	-0.660599632762624	0.101791476497867	-6.48973426352123	8.59879054486411e-11	3.19101657924344e-09
	148	SLC16A6	76.1493562917489	0.874118492113495	0.338778294645396	2.58020807687354	0.00987407998852086	0.0356015942390879		148	CEP152	1354.64679413592	-0.661589206767014	0.119329097742965	-5.54424041814241	2.95232956806797e-08	6.40449287367098e-07
	149	EVI5	339.665995317479	0.873146717095882	0.171470970986938	5.09209641766359	3.54125928481521e-07	5.77955820954839e-06		149	DGAT1	679.91965850988	-0.661995237087793	0.132331061686191	-5.00256877450016	5.65713899745825e-07	8.72083415674472e-06
	150	GRAMD4	261.503640316326	0.871005383683148	0.195409115032905	4.45734265536426	8.29819038086248e-06	9.10101716399239e-05		150	B4GALT2	1061.04182563258	-0.663190606325096	0.114660050485901	-5.78397273954316	7.29567701025260e-09	1.82407382199133e-07
	151	BCL11A	2249.24537066159	0.868394383958004	0.102445374210578	8.47665783496487	2.31755257826514e-17	2.22353154277292e-15		151	IGLL1	14725.7737719102	-0.66335461856148	0.0835340851753273	-7.94112507689747	2.00355509431134e-15	1.53532166675118e-13
	152	TP53INP1	263.163926294657	0.861464847392825	0.202738470416807	4.24914346853734	2.14589455341803e-05	0.000206371050571495		152	VAMP1	372.439115154996	-0.664126253312392	0.201986361815262	-3.28797571946865	0.00100910542080445	0.00556729923838865
	153	CD248	255.890647937213	0.858874531802172	0.197003629015599	4.35968888539695	1.3024748709795e-05	0.000134123088590132		153	MRM1	295.693774651976	-0.664852779157187	0.201845550103787	-3.29386889537731	0.000988185781649172	0.00546978443210219
	154	TSPAN31	265.839317176989	0.858787526370361	0.192808832407206	4.45408810192176	8.42505021811248e-06	9.20592755777272e-05		154	HADH	1860.4810287688	-0.665456624231118	0.102643520384798	-6.48318200444022	8.98080500823427e-11	3.31195249694290e-09
	155	HNRNPH2	3714.40376485856	0.855500423819426	0.0896906313112967	9.53834766588017	1.45126071529762e-21	2.48207647843873e-19		155	PKD1P6	1196.97813859954	-0.666208602313365	0.122259739209639	-5.44912500730118	5.06182274547772e-08	1.03705851075317e-06
	156	TRIB1	1155.18810878032	0.852712925474853	0.108258010384866	7.87667279717584	3.36213842056345e-15	2.51117693044742e-13		156	RELT	575.739399309226	-0.666548461447709	0.155968394659642	-4.27361237449592	1.92331281271203e-05	0.000187733784142387
	157	APBA1	334.197737668641	0.851315009370086	0.184488096772297	4.61447120038761	3.94097414797228e-06	4.76022885570327e-05		157	TUBGCP6	1603.2733671438	-0.667200690965332	0.11361571052122	-5.87243338007131	4.29444304834969e-09	1.12619383141277e-07
	158	GTF2IP1	1096.83163227514	0.849863368661218	0.133941090245294	6.34505338955218	2.22348322961129e-10	7.49695016932653e-09		158	GUSBP11	528.092787117116	-0.667286065215874	0.166335571872152	-4.01168588117015	6.02866816513061e-05	0.000504569595863165
	159	RRM2B	945.17463440578	0.849381138343036	0.117571803304151	7.2243608966832	5.03463906522134e-13	2.78033157680238e-11		159	CDK2AP2	969.447100257874	-0.667804018630394	0.120089200414176	-5.56089986715878	2.68387161570211e-08	5.88619240949917e-07
	160	DNTT	36892.8089497596	0.847949872058784	0.0733648647781655	11.5579831656849	6.72701922724603e-31	3.45154582177089e-28		160	TMEM180	176.65255703206	-0.668114878380943	0.230500508275619	-2.89853971854175	0.0037490482026324	0.0160531632217942
	161	UBE2W	514.935549058905	0.844338950904656	0.163297885814372	5.17054428900845	2.33413144164791e-07	4.00947381992533e-06		161	WRAP53	858.293945689544	-0.668222660014894	0.12895586028639	-5.18179366591703	2.1976224623881e-07	3.79709263230483e-06
	162	ZNF583	154.37882762456	0.843691492294237	0.253146753795258	3.33281576652808	0.000859718509069103	0.004880008718386		162	PSMB10	1421.54060195043	-0.668945246866152	0.113169199689223	-5.91101862258602	3.39998587472419e-09	9.05716327485783e-08
	163	ARHGEF10	218.613788405391	0.842396923988293	0.226790213367235	3.71443243286791	0.000203660274865737	0.00144348042263697		163	ZGRF1	873.14373385459	-0.670123143736017	0.131864952959114	-5.08188968105722	3.73698437892756e-07	6.04940365647793e-06
	164	WDR72	180.61813229545	0.840662325702031	0.239465166685501	3.51058292668556	0.000447125321157895	0.00281865700586769		164	RRP7BP	620.107679729787	-0.67017502352212	0.136084906238226	-4.92468299422518	8.44972229720557e-07	1.23869779912202e-05
	165	TAF13	288.424376700145	0.839147097716685	0.191204084681657	4.3887508946988	1.14003561250965e-05	0.000119163509860287		165	HLA-B	20537.9249251241	-0.670872095272917	0.0901142864718827	-7.44468076637595	9.71791238996892e-14	5.85107572010323e-12
	166	PDCD4	1987.46611458635	0.836493714570252	0.0945404385529345	8.84799909302185	8.91023758076495e-19	1.03087954598634e-16		166	PIF1	233.377333456777	-0.671258109217364	0.205436227336327	-3.26747681224901	0.00108510754976519	0.0059083823784715
	167	STAG1	2929.70906141353	0.835680238217253	0.0861768576019259	9.6972697946064	3.09674134037102e-22	5.80073723138388e-20		167	SLX1A	332.014760920381	-0.672022906711683	0.187246463029903	-3.58897517121251	0.000331980453560389	0.00219602092627027
	168	MOB1B	1763.75599745691	0.832704094616511	0.118577481458209	7.02244713225744	2.18015510305315e-12	1.08100883912312e-10		168	CENPW	833.597187972031	-0.672346528461138	0.142317135467457	-4.72428373612734	2.30927813165716e-06	3.00129859379803e-05
	169	CPEB2	105.893817211548	0.832089650878255	0.29337793659955	2.83623799568141	0.00456484153888359	0.0190217849577561		169	RNF26	1123.80674114753	-0.67305782818114	0.111225775227271	-6.05127567603699	1.43703288285456e-09	4.15647672808007e-08
	170	KLF6	1333.1212707985	0.830580657117654	0.10902360658437	7.6183560894667	2.56926715219482e-14	1.72272282176426e-12		170	WDR54	603.384777516719	-0.673144715734605	0.147631320831916	-4.55963349742706	5.12429733837176e-06	5.99324409218287e-05
	171	TMEM150A	101.905358545626	0.8299681254207	0.298357371326996	2.78179192198025	0.00540596878989699	0.0217710849896398		171	PKD1P1	4926.97384599051	-0.67338904710631	0.094301672612905	-7.14079642967179	9.27916895325727e-13	4.80278389549952e-11
	172	PRKCH	719.792562380176	0.823258492483044	0.12733298938703	6.46539829502267	1.01032337612523e-10	3.65730863854411e-09		172	CDCA2	978.009239817722	-0.673440775971112	0.118913225077495	-5.66329586580662	1.48492798332587e-08	3.40926753525847e-07
	173	LOC728323	153.698050783564	0.821230668116492	0.254738583176731	3.22381736553329	0.0012649404587437	0.00669998310306751		173	RGS16	2075.19883822213	-0.674087778895871	0.107555693036512	-6.26733704060682	3.67274648874346e-10	1.18420987195797e-08
	174	ATP7A	384.900702684276	0.818776843185315	0.164750589454046	4.96979613789907	6.70233327271105e-07	1.00373394608202e-05		174	PTTG1	1177.05049800231	-0.674940243260076	0.114692055861603	-5.88480377467919	3.9852653023862e-09	1.04977937128258e-07
	175	MXD4	1035.91962973847	0.818656180185488	0.114950003327493	7.12184564147539	1.06491284215008e-12	5.463928891397e-11		175	NCF4	2150.19149235407	-0.674953403615863	0.0995873582865058	-6.77750083172273	1.22272448454663e-11	5.22803320367203e-10
	176	FOXO6	479.124359441233	0.817567837665669	0.165357568455964	4.94424201625456	7.64406940279631e-07	1.13326209827135e-05		176	LCP1	8970.74291228442	-0.675216830857333	0.081678533890787	-8.26675992691263	1.37648756769054e-16	1.20325405824564e-14
	177	C12orf79	155.677518790652	0.812917467518391	0.244514151435582	3.32462339192077	0.000885380447328478	0.004987291006646		177	TRMT1	1508.38198338739	-0.675628453406716	0.099806604961787	-6.76937617170121	1.29338856725281e-11	5.49038794321958e-10
	178	PIK3AP1	15074.8915116472	0.811982762050388	0.074477452774785	10.9023970584194	1.1226024293622e-27	4.1399472715323e-25		178	FAM83D	520.768088317636	-0.67615974684456	0.148526455098423	-4.55245327437791	5.30239399680219e-06	6.15275826511924e-05
	179	QSOX2	3685.0369440023	0.804848270820567	0.112711071128625	7.14080935227812	9.27829654273203e-13	4.80278389549952e-11		179	TBL3	1769.11594862961	-0.676750609451719	0.0990786047768284	-6.83044145581258	8.46537214446217e-12	3.78408548018174e-10
	180	SECISBP2L	1471.33267954129	0.802710317255585	0.112733368887183	7.12043226579073	1.07589096925418e-12	5.47266781386575e-11		180	DHRS11	260.815197475857	-0.676828171743385	0.194052402750323	-3.48786287698907	0.000486897716330495	0.00302733400970293
	181	RENBP	169.848389035803	0.799790911532828	0.237568732599465	3.36656639441376	0.000761102580744141	0.00441364695595165		181	PLP2	915.884094251232	-0.677126153003639	0.124250257677738	-5.44969616690749	5.04559430447768e-08	1.03553145021115e-06
	182	YPEL3	150.032257515522	0.795169530700434	0.257633401548054	3.08643803917684	0.00202570159929415	0.00975328623960434		182	RGL4	206.288448920611	-0.677877058098742	0.243690374808544	-2.78171453686391	0.00540725786836999	0.0217710849896398
	183	NCOR1	1676.51115750659	0.790205897219875	0.318694551995419	2.47950864635814	0.0131563540272272	0.0448982457707659		183	CD320	1871.96545707251	-0.678848714766059	0.103630611432019	-6.55065820210257	5.7284034861835e-11	2.17366204310133e-09
	184	CD99	437.041542701942	0.784981238235867	0.165320258980754	4.7482458778827	2.05188492925912e-06	2.71460695629897e-05		184	JMJD7	164.714585117966	-0.679350512421518	0.234856756442471	-2.89261643016827	0.00382047551285024	0.016323472674564
	185	FGD1	104.139444715361	0.784392189838035	0.318885258765822	2.45979445043605	0.0139016609378397	0.0468322868191396		185	GALK1	1095.5880285907	-0.680355995378952	0.121896999233723	-5.58140068792382	2.38589275255182e-08	5.28253665532159e-07
	186	TCFL5	2815.23688026634	0.782483500236042	0.0870077357591458	8.99326356913949	2.39995825125484e-19	2.95019867948525e-17		186	SPARC	286.625196822116	-0.680398223559282	0.207444940628477	-3.27989789241397	0.00103844662933224	0.00570517163535839
	187	IPP	100.499374165204	0.782237263587904	0.314221510875525	2.48944530057262	0.0127942604581367	0.0439165409152039		187	IGFLR1	152.315643804026	-0.681211043739138	0.25420842690715	-2.67973431104214	0.00736806162847245	0.0278713087488535
	188	ELL2	126.177982872541	0.782053853674298	0.263328620554736	2.96987791158743	0.0029791812381803	0.013322212122685		188	NCAPG2	2976.42341434295	-0.681490438752442	0.101648813492917	-6.70436196286669	2.02288271660648e-11	8.28890240926147e-10
	189	LRIG1	5224.97479505973	0.781438318546139	0.0810795113512398	9.63792585232681	5.52938924150988e-22	9.73915260284449e-20		189	ZNF37BP	562.357519021326	-0.682723514427258	0.178523606377542	-3.82427583825208	0.000131157012595522	0.000992169170281897
	190	GALNT7	2920.51687764866	0.778391158598686	0.0938496685893781	8.29402138865713	1.09482755081986e-16	9.64183576658594e-15		190	VWCE	417.731438399099	-0.683507972183312	0.159728678033963	-4.27918130041731	1.87582022274669e-05	0.000184471287071948
	191	CSRNP1	515.163040268083	0.775941765330575	0.144310659373981	5.37688462305286	7.5785702927818e-08	1.47825963677881e-06		191	UBE2T	1900.24134360218	-0.683807168456662	0.103691743968895	-6.59461536939513	4.26359756340663e-11	1.66055164507464e-09
	192	NBPF3	160.225503611222	0.775715417160578	0.239945962507875	3.23287547351466	0.00122550970349452	0.00653512878939847		192	SFXN2	600.285776631755	-0.684842059849654	0.135378685178848	-5.05871407263938	4.22093214415772e-07	6.72216197479154e-06
	193	SIK1	117.481582062929	0.775433898177203	0.273215879778351	2.83817287196587	0.00453726015417971	0.0189293253716809		193	FBXW9	166.977060622412	-0.68649979907277	0.23736326689986	-2.89219055685812	0.0038256583448574	0.0163337894817881
	194	PLSCR1	991.346588617986	0.773818980601443	0.113043653150353	6.84531116109836	7.63098207115445e-12	3.4503149203714e-10		194	TACC3	4170.67154141636	-0.687084030984302	0.0938955496060948	-7.317535643241	2.52566065618643e-13	1.46824243367764e-11
	195	TATDN1	345.724905916115	0.772394375028227	0.177913903525195	4.34139412223534	1.41581499770607e-05	0.000144034765413183		195	GLYCTK	164.121580669053	-0.688438959935201	0.241429685054158	-2.85150916624345	0.00435122317069702	0.0182735888389308
	196	FAM160B1	611.226673354823	0.772223579974324	0.135964001477947	5.6796179251872	1.34995951519465e-08	3.11758752227242e-07		196	SORBS3	508.372545799095	-0.690100501260074	0.15329900514366	-4.50166327311365	6.74237410860904e-06	7.59949922212944e-05
	197	SERINC1	2228.4100101056	0.769181130502864	0.102973095781896	7.46972910411514	8.03600819674293e-14	4.88829550153419e-12		197	SLC37A4	1133.45728921132	-0.690721398344692	0.111263808950049	-6.2079611048979	5.36764308121416e-10	1.67575544977271e-08
	198	HIPK3	2657.83127932087	0.768988712294602	0.0914498079738243	8.40886087496991	4.14011841818231e-17	3.81699511351324e-15		198	RFC2	2029.82118692748	-0.69144743646719	0.113313027674717	-6.10210009083953	1.04683782830026e-09	3.11962959893217e-08
	199	PCTP	303.273362456217	0.768953423439733	0.182964904482657	4.2027372714674	2.63706598766131e-05	0.000246202656015753		199	C19orf48	3066.08925114708	-0.691457654599146	0.0890728002812034	-7.76283727935137	8.30501394074943e-15	5.90406442860145e-13
	200	OSTM1	1064.75219843007	0.768527358444345	0.113301006195587	6.78305854687353	1.17657926842408e-11	5.06744961557393e-10		200	POLA2	1357.7471031194	-0.692118688703334	0.112466844655908	-6.15397978685067	7.55623190667239e-10	2.31013193602697e-08
	201	PRKAR1A	6235.18409664081	0.764799763477271	0.0819427268248009	9.33334529021062	1.02580992415628e-20	1.45850396565882e-18		201	MASTL	1476.99526900785	-0.692187047504331	0.117591711546086	-5.88635915238848	3.94795902118554e-09	1.04227884583916e-07
	202	CAB39L	117.850411355863	0.764363315277716	0.283218089792823	2.69885061309769	0.00695794018213434	0.026659302626418		202	SPP1	706.205552499653	-0.6926284338272	0.128841917941809	-5.37580039859406	7.62432187193692e-08	1.48472974275128e-06
	203	DNAJB4	203.332008856242	0.762820284800524	0.216134690108618	3.52937459700325	0.000416543065173672	0.00265961378739249		203	SORBS1	2590.34707521235	-0.693371986043396	0.0955091766009931	-7.25974205536378	3.87829185636107e-13	2.20037125946716e-11
	204	RIMS3	12916.6911239557	0.762085177549701	0.0729124317423189	10.4520609083921	1.43375242323543e-25	4.12675910892714e-23		204	KIF11	4595.25278106502	-0.69369361974911	0.0956574458767554	-7.25185178624633	4.11111627216359e-13	2.32130541281352e-11
	205	FBXL20	456.056365174069	0.761063039122978	0.150338575923681	5.06232704711352	4.14169739919158e-07	6.61382557616507e-06		205	CENPP	358.558226535696	-0.694206641300392	0.177784566233737	-3.90476325367696	9.43176720647659e-05	0.000750028873339826
	206	ALDH5A1	4913.59598963904	0.758908415183019	0.0799428698016423	9.49313449799908	2.2418945101013e-21	3.6241913854391e-19		206	TRAIP	479.525890946363	-0.694566523740458	0.165121168025105	-4.206405102675	2.59464960956777e-05	0.00024262646626394
	207	SLC7A11	168.704479212492	0.75802702489324	0.241500519035448	3.13882151442488	0.0016962873429976	0.00852913802075615		207	DPF1	138.612497419683	-0.694817185423645	0.253112422482079	-2.74509318274506	0.00604937182156101	0.02386677081957
	208	STARD13	161.853648877588	0.757280129012279	0.237059965540812	3.19446654471865	0.00140089521101656	0.00727639277517887		208	MDFI	1163.85737911284	-0.695375506735962	0.127122380603154	-5.47012653032956	4.49714402633118e-08	9.39306135482022e-07
	209	SKIL	1300.37225551587	0.756259855040718	0.118984968376946	6.35592768865458	2.07172473195541e-10	7.02540906948442e-09		209	AGAP6	435.89093310174	-0.696609223395421	0.181819448876396	-3.83132402886661	0.000127455517003915	0.000967890962781985
	210	PNRC1	902.893285750332	0.755914546048388	0.120062779570116	6.29599405206957	3.05436084085317e-10	9.98462944124883e-09		210	FKBP11	1058.96406005959	-0.697653273728097	0.135152353209752	-5.16197651879106	2.44355947537095e-07	4.17919498099313e-06
	211	FAM8A1	575.619807848565	0.753882692322022	0.139102953653281	5.41960233426173	5.97317510678759e-08	1.19879999039456e-06		211	DUT	7823.1752890525	-0.697726630310997	0.0969165326743223	-7.19925291441898	6.05433599771395e-13	3.29249857645264e-11
	212	NEK7	1258.19916429452	0.752745939982669	0.108170935934364	6.95885575437213	3.43047527273819e-12	1.65236892626871e-10		212	ATG16L2	341.40007444305	-0.698111134735554	0.169097783789067	-4.12844638819382	3.65222569288303e-05	0.000324792128121421
	213	F2RL3	2959.58508104999	0.752390865401215	0.0901384516808896	8.34705779132804	6.99844785874321e-17	6.30447963213959e-15		213	CDC20	2683.03753359975	-0.699241581661216	0.100283262557992	-6.97266486774757	3.10992865366103e-12	1.51029909637259e-10
	214	KLHL28	698.494629855662	0.75164841770599	0.131941806593614	5.69681768888536	1.22064331197171e-08	2.85809756440043e-07		214	CELSR3	481.372616967426	-0.700647970145233	0.153817197914042	-4.55506913171553	5.23683527986387e-06	6.08865942243089e-05
	215	TIMP2	3006.73513849971	0.751388366955692	0.0859192663595022	8.74528378549862	2.22455823179595e-18	2.47660487673811e-16		215	RP1L1	270.78385532745	-0.700750857032373	0.189208734920189	-3.70358618658889	0.000212572914744645	0.00149944588577499
	216	LOC642852	352.578450884604	0.750234919335248	0.178165744084215	4.21088196943533	2.54375630977933e-05	0.000238623753670158		216	BRIP1	1582.02250932587	-0.701282890102333	0.119272364324353	-5.87967626930947	4.11069641603736e-09	1.08040820502577e-07
	217	HVCN1	142.286355569107	0.748031423878163	0.266594665785878	2.8058754351783	0.00501800865796559	0.0205616389488375		217	PIEZO1	1426.55022520227	-0.701435454060584	0.107936177747029	-6.49861305728787	8.10638637804688e-11	3.01777494155619e-09
	218	PRDX5	1827.30157534216	0.747241457679539	0.112317616940339	6.65293190894943	2.87311138195265e-11	1.15325127273549e-09		218	EMCN	110.122207376762	-0.702124403642121	0.286254984073852	-2.45279363751087	0.0141751633015873	0.0474909508782615
	219	MYO15B	194.975133968735	0.744141685781487	0.276004566645407	2.69612091867129	0.00701521956895226	0.026835204581266		219	HPDL	501.044485639005	-0.703611534164849	0.151905680416735	-4.63189745264678	3.62329619557704e-06	4.42177025894567e-05
	220	PAIP2B	283.716693175817	0.744119022401065	0.184496789683187	4.03323561173528	5.50140704799573e-05	0.00046572528388377		220	PDXDC2P	177.14075033155	-0.703943772488285	0.229901742469336	-3.0619331760053	0.00219912540933623	0.0104140766274385
	221	ZNF14	118.632616042133	0.742182080090092	0.272890667083481	2.71970488409209	0.00653402023976981	0.0252647355339199		221	FAM111A	2533.54699910765	-0.704788854105457	0.104634466374046	-6.73572369152232	1.63116003370609e-11	6.78384480024385e-10
	222	LINC00163	545.355522304106	0.741392048647219	0.155964012928956	4.75360972524435	1.9981658041365e-06	2.66139610645522e-05		222	H1FX	4897.94877693624	-0.704921251330198	0.0990398862290585	-7.11754908219364	1.09863102549897e-12	5.56435396219455e-11
	223	PRPF40B	126.103405371844	0.741352001961926	0.269621832343995	2.7495993017957	0.00596681803486723	0.0236052362150413		223	CTDSPL	256.716189300237	-0.705333862263929	0.193952063941023	-3.63664014670349	0.000276217388371003	0.00187237557201782
	224	GDPD1	166.163667291807	0.740788439304015	0.240992617929939	3.07390510824434	0.00211276622496354	0.0100901473981363		224	ANLN	1266.04639620318	-0.705374736393315	0.117967255182788	-5.97941128070115	2.23945489042371e-09	6.0893564889148e-08
	225	DECR1	752.152680302981	0.739306535151227	0.133827392733816	5.52432891389969	3.30747346947667e-08	7.11052167814793e-07		225	AGER	113.417274213421	-0.705864756094605	0.282760097830306	-2.49633792572182	0.0125482997077144	0.0433496735511529
	226	PPP1R3B	340.900160416351	0.737545783089206	0.176642699865558	4.17535388470935	2.97523173186706e-05	0.000272810486929007		226	OIP5	476.955757189575	-0.706509655540051	0.157293249601669	-4.49167181254901	7.06662592973104e-06	7.92711526585133e-05
	227	GPSM1	2340.63602017372	0.737240413747847	0.123008610377041	5.99340494529684	2.05492298800904e-09	5.61345976423489e-08		227	MCM4	10836.7976974397	-0.706781978423021	0.10181723183414	-6.94167348385947	3.87481994183392e-12	1.83641566801534e-10
	228	SLC30A1	186.544515991325	0.736733504065891	0.22758612815659	3.23716348633949	0.00120724228478154	0.00646400462917739		228	MYBL1	170.078194902863	-0.706908148634216	0.243725030617532	-2.90043311039127	0.00372647363043311	0.0159796930642228
	229	SLC35B3	259.800536132522	0.736458157118468	0.192103303012256	3.83365692088846	0.00012625219734564	0.000960607466715598		229	KIF15	2034.03968944155	-0.707658250359062	0.10149030242375	-6.97266865364527	3.10984493416175e-12	1.51029909637259e-10
	230	LOC728743	580.157488506927	0.734398761023147	0.145296022568264	5.05450010290618	4.31519526123116e-07	6.85378455959474e-06		230	IQCC	188.375191552669	-0.708120802603332	0.221106280189685	-3.20262636590802	0.00136180539094306	0.00712984268789663
	231	BIRC2	895.56818195083	0.732464555530061	0.116863943002589	6.26766936585253	3.66491916686303e-10	1.18420987195797e-08		231	CFAP44	306.321263975939	-0.708291752582444	0.21099155842416	-3.35696725438917	0.000788024448909041	0.00455410211634456
	232	TM7SF2	358.439996171601	0.731848056066719	0.171952775131289	4.25609912668137	2.08024504897244e-05	0.000201056280286026		232	DUSP6	1167.08258661831	-0.710522433354853	0.110374810370379	-6.43736039926675	1.21569044728921e-10	4.32119366519879e-09
	233	JAK2	455.144530722189	0.72997682093409	0.153822277515742	4.7455858327113	2.07903727900967e-06	2.7474489282859e-05		233	DPY19L2P2	376.450812861252	-0.710929686625447	0.178860178848274	-3.97477902126289	7.04446322569174e-05	0.000580123590554
	234	PHACTR3	726.476989276897	0.72821895469111	0.128721814621317	5.65730802376764	1.53765657233297e-08	3.52347285633036e-07		234	EXO1	1646.11327229353	-0.711423838410478	0.128886635312895	-5.51976422290312	3.39454819523457e-08	7.24395357178356e-07
	235	KLHL24	1033.26788996701	0.727018588351571	0.118363943738138	6.14223018759825	8.13708211724272e-10	2.46219759142516e-08		235	RFC5	1771.94110618691	-0.711861549062787	0.103564099533733	-6.87363239064247	6.25873690862035e-12	2.85171251963818e-10
	236	TRIM8	1578.83951666598	0.726156281720963	0.101292164618206	7.16892846014319	7.55870401218506e-13	4.00001193039443e-11		236	ZNF496	273.332481277185	-0.712641328710577	0.192408344047804	-3.70379638283006	0.00021239676385423	0.00149909940804053
	237	PPP1R16B	2946.46382375506	0.725000914790933	0.0887701413004285	8.16717089969793	3.15705513654428e-16	2.68031709829922e-14		237	MTFP1	839.431108335997	-0.712831959946306	0.130180948322377	-5.4757010847783	4.35782778008047e-08	9.15305271857113e-07
	238	WIPI1	278.337614803686	0.724096233239299	0.186466992039799	3.88324081017379	0.00010307339579408	0.000810912762510626		238	SLC38A5	1455.69708273976	-0.713485350843337	0.10265074097683	-6.95061081930601	3.63707959198904e-12	1.73769944392966e-10
	239	KAZN	1160.97515091805	0.72345578461687	0.113567996448752	6.3702434421596	1.88728396371755e-10	6.51223334965814e-09		239	GUSB	2184.03098237666	-0.714213782624882	0.0985817090346665	-7.24489146737887	4.3278562891541e-13	2.42052284683922e-11
	240	ZNF670	608.322977657602	0.71617375608476	0.139283407665038	5.14184545087441	2.72052871302813e-07	4.58642276320642e-06		240	RCCD1	788.357684411702	-0.714414565984571	0.125320150889949	-5.70071581394712	1.19305385349451e-08	2.80462719623282e-07
	241	SENP7	470.243637773123	0.713618611037545	0.175363322478369	4.06937209532836	4.7140009936724e-05	0.000408442920163935		241	RRM1	5309.81541984039	-0.715408681292498	0.0961623621334972	-7.43959138918961	1.00997209785851e-13	6.05009173950674e-12
	242	OTUD1	114.938179726149	0.713602829229195	0.275844692954023	2.58697320433182	0.00968231213363939	0.0350601305581707		242	EVI2B	272.34562079829	-0.716237554877698	0.190621125314797	-3.75738813678119	0.000171696078179129	0.0012484198512581
	243	FZD6	335.793110884434	0.709946732739341	0.170417020467597	4.16593794910484	3.10075040323201e-05	0.000282345335714051		243	KCNJ2	430.342042814395	-0.717088828791746	0.161070423308369	-4.45202051415038	8.506603683652e-06	9.26929178862209e-05
	244	ARSD	684.791628408263	0.70857777916871	0.130286260836592	5.43862241973024	5.36941103156119e-08	1.08873573167446e-06		244	SYNE2	2960.46302151612	-0.717261551312712	0.0874190308738508	-8.20486734001604	2.30845642522222e-16	1.99200044117582e-14
	245	ZNF862	152.943289097072	0.707667185312745	0.240666939909506	2.94044202988096	0.00327744322512542	0.0143727638423282		245	DNAAF5	963.403130510601	-0.717444269278505	0.119418151203544	-6.00783266235335	1.88019747769587e-09	5.2207553963033e-08
	246	IRS1	140.720774176674	0.706965730033318	0.256608489297916	2.75503640572291	0.0058685605141916	0.0232789521438572		246	PPP1R3E	188.670962231706	-0.717747368611784	0.240717097348495	-2.9817049828109	0.00286648078798105	0.012924878953639
	247	ZNF350	115.730535209528	0.705018013329364	0.274913201849723	2.56451130242465	0.0103321214220053	0.0369706988784369		247	NTHL1	684.731790341564	-0.718252634595199	0.145566427521758	-4.93419153594218	8.04834305689919e-07	1.18723120518084e-05
	248	FSD1L	592.804308195264	0.704093003779985	0.137672974582921	5.11424268933703	3.15002154471565e-07	5.22832689862017e-06		248	RAD51AP1	1493.04119070749	-0.719402970414048	0.108470751757922	-6.6322299675729	3.30652882009343e-11	1.32272361376009e-09
	249	SCARB2	2189.70569907022	0.703423033136784	0.0938135540779344	7.49809598464231	6.47514800568398e-14	4.02174850605666e-12		249	SLX1B	329.059168958045	-0.720691909202858	0.197978453365796	-3.64025426479753	0.000272368942407835	0.00185257976331692
	250	DDX58	429.801970500906	0.697950720584863	0.154580383843973	4.51513124258601	6.32775653932218e-06	7.18708902026382e-05		250	TYMS	11728.5455921871	-0.720697406447554	0.217050594518229	-3.32041203594596	0.000898846798193995	0.0050486868469716
	251	CLK4	450.261050450332	0.695878961057789	0.165246831768084	4.21114858065432	2.54075560991925e-05	0.000238531877109443		251	PLEKHG4B	1169.72698549903	-0.720790534626457	0.114446940458643	-6.29803236100422	3.01447588855674e-10	9.88161943357169e-09
	252	UQCRB	2431.9997975	0.69348810049265	0.0941083058624749	7.36904244675362	1.71857941028184e-13	1.01914349852945e-11		252	TARBP2	555.855238057277	-0.720869775639698	0.153055421700065	-4.70986109235874	2.47885676893623e-06	3.17277535034886e-05
	253	LINC01004	253.517774952283	0.692624043162845	0.202169059065088	3.4259646177601	0.000612620180029007	0.00366428503908792		253	SPC25	907.799798488502	-0.720910927361077	0.142816068574814	-5.04782784286931	4.46861532419406e-07	7.08792062376534e-06
	254	SERTAD3	152.900338453787	0.692155251912776	0.24691471690215	2.80321586577228	0.00505957920984959	0.0206888753483836		254	TMEM106C	2554.56530833584	-0.721177954753224	0.107686682109441	-6.69700227202	2.12738315335827e-11	8.68693722933595e-10
	255	YPEL2	146.779369053801	0.691691169280955	0.247611742509533	2.79345059434863	0.00521489944098678	0.0212064191258046		255	SKA1	657.300028174638	-0.721327469303297	0.133527946169643	-5.40207117682224	6.58757990973414e-08	1.31317619112791e-06
	256	KDM5B	2441.60839547697	0.689658083914888	0.0921846390148573	7.48126901927485	7.36083229041253e-14	4.54791528058421e-12		256	TRAM2	912.176269950693	-0.72197493707518	0.135117466727574	-5.34331315233166	9.12628972342458e-08	1.73989248830587e-06
	257	ZEB2	3599.39277940273	0.688339468632802	0.0827042566195933	8.32290255384181	8.58350108911611e-17	7.61608243253077e-15		257	PLK1	1843.96736303883	-0.722633899679632	0.100519163710202	-7.18901623339205	6.52598155753672e-13	3.53271139268307e-11
	258	CACNA2D3	557.512385720074	0.688317823437298	0.139697920473839	4.92718732750357	8.34217676469443e-07	1.22597793275416e-05		258	NCAPG	3153.0339427103	-0.724168602515589	0.0939956293037223	-7.70427952746215	1.31583540023142e-14	9.13421974007705e-13
	259	ANTXR1	369.454474617817	0.686805790260621	0.163221491766122	4.20781468683509	2.57852182715415e-05	0.000241501080017826		259	NUP210	6403.27975335886	-0.724250776978668	0.0884969552081716	-8.18390616123471	2.74788086650198e-16	2.34983638446303e-14
	260	CWF19L2	938.573015994196	0.68610050869326	0.127127656594604	5.39694136643419	6.7786527981267e-08	1.3467151796413e-06		260	KIF2C	1971.55147754695	-0.724931345415452	0.11014268125389	-6.58174775811396	4.64949917243487e-11	1.79897507324275e-09
	261	RCSD1	13941.7726855682	0.68447470491824	0.0761832436283194	8.98458338499784	2.59716369200826e-19	3.15970399272056e-17		261	DDT	1011.94944873392	-0.725673078438083	0.119251655519272	-6.08522435414583	1.16328299065435e-09	3.44922175193769e-08
	262	MR1	473.171680283558	0.681020166240691	0.147947883801949	4.60310853213921	4.162311793033e-06	5.0019797830532e-05		262	ACACB	249.59036625904	-0.726101321136284	0.200592786315358	-3.6197778318646	0.000294856069214345	0.00198607104611786
	263	ZMYM2	3203.65156690156	0.680017391936325	0.0950867601661207	7.15154655336142	8.58056101336249e-13	4.48049559817216e-11		263	STARD9	1101.22887287043	-0.726282723498142	0.135343055713526	-5.36623559789746	8.03969122786958e-08	1.54521817882881e-06
	264	ACYP2	189.294072970826	0.679584641900677	0.234625511525089	2.89646525428249	0.0037739243113863	0.0161479625810985		264	SLC5A6	1624.20468580746	-0.727258310085763	0.101346028405067	-7.17599220740066	7.17846433157892e-13	3.81590349445778e-11
	265	SH3BGRL	2855.4551609349	0.679256639421541	0.0908127388689662	7.47975061518231	7.44637805663014e-14	4.55309365006696e-12		265	PXMP2	677.262821619771	-0.727558344786098	0.140387972037577	-5.18248347224046	2.18950773728786e-07	3.79418220377885e-06
	266	ZNF260	845.614548183885	0.677968362113823	0.126487698012205	5.359954942404	8.32427109340292e-08	1.59731257192273e-06		266	MSH5	269.488497311602	-0.727640429427704	0.188591312601283	-3.85829240695763	0.000114181992370888	0.000883581437356619
	267	KRCC1	566.082153138546	0.677595251864675	0.14373554986286	4.71417998199596	2.4268608489479e-06	3.11975870135448e-05		267	DHRS13	561.303321266863	-0.72800155197877	0.172357357328023	-4.22379156459953	2.40226238042252e-05	0.00022788664269587
	268	OPTN	963.520705088691	0.677337128806537	0.117503570025545	5.76439616821249	8.19507111192735e-09	2.02322247263294e-07		268	PTPRCAP	1765.85578892209	-0.728266253630307	0.112621847756084	-6.46647402915626	1.00316058546318e-10	3.64255325201567e-09
	269	ITPR1	869.914616236015	0.677007723596207	0.119152058953393	5.68188019194048	1.33221975559911e-08	3.09478845193409e-07		269	PLCH1	119.321958467417	-0.728498202298158	0.280209183000625	-2.59983700211757	0.00932680497627379	0.0339855830372729
	270	PLGRKT	308.32975712003	0.67656096160363	0.186980397568026	3.61835235352673	0.000296484564272453	0.00199249108370115		270	GEN1	1233.33995353545	-0.729594798627802	0.114679371505776	-6.36204043541565	1.99091009910234e-10	6.81006668971208e-09
	271	FIG4	265.349017691601	0.672717751035141	0.188566626979082	3.56753345919352	0.00036035737644243	0.00235791282302532		271	NLRC5	1588.16538473891	-0.730947836919521	0.107268865289065	-6.81416583413821	9.48122852613284e-12	4.17492454615275e-10
	272	CXorf23	214.091999725305	0.672629822696163	0.216496601965116	3.10688397226919	0.00189070591248336	0.00923519059321859		272	TELO2	2417.91214528251	-0.731637109904069	0.0912578904547405	-8.01724767314149	1.08140930192113e-15	8.62277781889947e-14
	273	SDCBP	2213.76032474314	0.672612800969903	0.096331808092365	6.98225035208504	2.90488869725885e-12	1.42243118325111e-10		273	ARHGEF39	363.384331580012	-0.732293298815177	0.164793749923963	-4.44369582677172	8.84265967024134e-06	9.60002086186919e-05
	274	MCF2L2	392.505344438388	0.672338069260399	0.168333914554411	3.99407374942901	6.49476472688443e-05	0.000537857673978689		274	NPHP3-ACAD11	150.892835400719	-0.733692642301208	0.245423046688074	-2.98950181004684	0.00279432791980675	0.0126538234004756
	275	LIG4	4192.66502926784	0.669509105584252	0.0925976084191238	7.23030666789858	4.81904576358513e-13	2.68252637056925e-11		275	MAML2	363.717543813065	-0.736153692474674	0.172457705976312	-4.26860422564004	1.96699915121457e-05	0.000191839313913084
	276	ZBTB41	487.559148613263	0.668746251868635	0.156249667885757	4.27998510920095	1.86905818351781e-05	0.000183959596527887		276	ATAD5	1255.05026501005	-0.736188538552821	0.111466620670756	-6.60456497310829	3.98686330225466e-11	1.56829912766357e-09
	277	CCND2	224.241234324739	0.667583606128	0.219970619652088	3.03487623567125	0.00240634411437061	0.0112020776700937		277	MTHFD1	4429.88994128081	-0.736463974257018	0.106965744115292	-6.88504511746513	5.77692228824176e-12	2.64238216757911e-10
	278	JMY	1077.15662240092	0.667529204312691	0.109679909787264	6.08615748870908	1.15652684245937e-09	3.43782701961286e-08		278	MCM10	2769.80077803082	-0.737933400024804	0.113171583256642	-6.52048313534127	7.0081287119232e-11	2.61718123194322e-09
	279	ARMCX5-GPRASP2	140.415107485006	0.665455581481219	0.250135909065389	2.66037604903524	0.00780534507270662	0.0292601261763058		279	CCDC26	256.489317376344	-0.740752078085456	0.195932034507834	-3.78065832851767	0.000156414210540581	0.00115509643215857
	280	SLC44A1	3040.48882352384	0.665428929113556	0.0846881372568817	7.85740424417569	3.92175600120804e-15	2.87457407268671e-13		280	WDR18	1616.84816293638	-0.74303035182253	0.107619091225703	-6.90426153352494	5.04652519877466e-12	2.32632983870077e-10
	281	CTSO	263.188766518147	0.663748680986959	0.188287307384012	3.52519078534191	0.000423177897466217	0.0026921414382743		281	ABCA2	457.204344476328	-0.743913284252438	0.158111122826783	-4.70500285465319	2.53862402073514e-06	3.23026627007588e-05
	282	ARHGAP25	518.792278626283	0.663594913918053	0.146224326468769	4.53819778106336	5.67370348688491e-06	6.54500242900575e-05		282	NFATC2IP	1574.93579979956	-0.744669994250798	0.107369272221822	-6.93559692490351	4.04509440427213e-12	1.90704117087477e-10
	283	TMEM263	2847.72807076147	0.663231136455911	0.0876270515521504	7.56879439291866	3.76703819351038e-14	2.48350936992268e-12		283	BCL2L12	1083.84301505774	-0.745419494839644	0.117261991319098	-6.35687221796513	2.05903133035831e-10	7.00248666557879e-09
	284	GNPTAB	2240.00263593127	0.660133477893038	0.0927815734093117	7.11492006048246	1.11977719178904e-12	5.64721822235148e-11		284	BRCA1	2480.29547387315	-0.745565739029967	0.109236912732055	-6.82521796326071	8.77919184033592e-12	3.90955633614355e-10
	285	CCDC53	209.795352253184	0.65976468504196	0.208208435045029	3.16877020327863	0.00153085379050572	0.00782738543403725		285	GMPPB	465.287899673236	-0.745842974799704	0.150580948590374	-4.9531031766085	7.30392214517235e-07	1.08693045693794e-05
	286	FOXL1	837.591292778125	0.658897633466353	0.120202101746565	5.48158163536588	4.21540128862422e-08	8.8935061933159e-07		286	CENPO	1285.48278117233	-0.745976592543388	0.118788950093457	-6.27984835253189	3.38903430998748e-10	1.10176291713946e-08
	287	ID2	221.384603687632	0.658880190761209	0.204104887611524	3.22814508986804	0.00124595761381767	0.00662321882912716		287	MIF-AS1	179.104879581682	-0.74607942285173	0.239146856399854	-3.11975425511881	0.0018100197599969	0.00895599295082744
	288	C10orf128	391.968711770909	0.658509892761904	0.170356256938377	3.86548697768177	0.000110867764710906	0.000862459124161766		288	CBX2	2302.97137856984	-0.746181500449977	0.0995063266402444	-7.49883475397223	6.43876360198782e-14	4.02030948502954e-12
	289	ZNF559	433.884779572708	0.657307255486748	0.16076224936571	4.08869158076702	4.33813182427074e-05	0.000378250394310549		289	HIRIP3	1800.52559880104	-0.746911722037712	0.103040021961563	-7.24875352138734	4.20624523049663e-13	2.36370952214718e-11
	290	MXI1	686.265829699342	0.654971704995966	0.135394390544667	4.8375099024497	1.31475836806588e-06	1.83397913729852e-05		290	PRRT4	569.922559017822	-0.746999773462439	0.144726976438224	-5.16144116215467	2.45055914801995e-07	4.18510108622047e-06
	291	HINT3	784.839082930316	0.654018102968973	0.123939078595375	5.27693210552379	1.31364528440547e-07	2.40719378901692e-06		291	ABI3	119.795737003944	-0.747779094845675	0.271351668546184	-2.75575639115115	0.00585565912355659	0.0232504568146335
	292	OPN3	196.77807834286	0.652598045084457	0.221629181068809	2.94454927793036	0.00323425438192882	0.0141991949260201		292	XRCC3	1142.16605274138	-0.748028523429691	0.110814516987772	-6.75027553937031	1.47564645304594e-11	6.21932278299826e-10
	293	NSMCE1	997.51500466074	0.652345995255784	0.117251048032605	5.56366877910022	2.64161123791096e-08	5.8268512558107e-07		293	CAD	4468.10166415779	-0.750732845415432	0.092999585145341	-8.07243219679074	6.89114416992608e-16	5.64738835759011e-14
	294	FAM214A	870.732257920345	0.651911021259591	0.13745939881748	4.74257145650119	2.11022358749253e-06	2.78554234407152e-05		294	SMYD5	701.075076966605	-0.750937144586383	0.12841592702235	-5.84769476807723	4.98432070757251e-09	1.28991159364174e-07
	295	PLEC	593.24104653476	0.650762303765269	0.142053978797665	4.58109170382468	4.62554944770419e-06	5.47503601126952e-05		295	PTOV1-AS2	118.119180558826	-0.751364299085802	0.292541814838643	-2.56839966450687	0.0102169284681548	0.0366386839318633
	296	ZNF319	234.622946650268	0.64918194874661	0.198846552962254	3.26473825709133	0.00109565272255641	0.00595568759967213		296	ADCY3	818.927235896305	-0.751385825432818	0.139930717624684	-5.36969893521273	7.88681942637372e-08	1.52577632869896e-06
	297	C6orf48	2401.68222485307	0.648631540762907	0.0933303029907974	6.94984929843058	3.65676631160566e-12	1.74006045335719e-10		297	GINS4	1555.83249314341	-0.75165118958876	0.117210475264676	-6.41283287941149	1.42840080294789e-10	5.04687361544554e-09
	298	SNX33	167.357152697616	0.647734142945352	0.231851153938791	2.7937499207632	0.00521007525439435	0.0211941048180309		298	CTU2	785.970702790293	-0.753767569400897	0.133601233583075	-5.64192073071088	1.68163523673282e-08	3.82251388921655e-07
	299	DNAJB2	694.374752550946	0.647480008364195	0.132403880828047	4.8901890512188	1.0073917835929e-06	1.44625674430412e-05		299	TMCO6	298.945899942717	-0.754366239007105	0.18803319630071	-4.01187797606065	6.02376357657689e-05	0.000504516919568374
	300	GAS5	3208.54196471175	0.646934540317303	0.0921055378349206	7.02383977689587	2.15852326456095e-12	1.07479886266176e-10		300	EP300-AS1	102.539713879939	-0.7546078229308	0.292009293405838	-2.58419111984233	0.00976076897362318	0.0352468894301491
	301	PSAP	6538.81042985924	0.645285239306843	0.0852719649407066	7.56737856053322	3.80830901737968e-14	2.49676970633876e-12		301	RUSC1	901.044983978004	-0.754811793653539	0.125474614046307	-6.01565344026461	1.79162503227289e-09	5.02208242419297e-08
	302	TMEM167B	1114.93242939557	0.644061524747631	0.112270673356653	5.73668532922774	9.65473937390773e-09	2.32997094788313e-07		302	DNAH1	426.203059944954	-0.75553595855266	0.180853304053666	-4.1776176692269	2.94578276351929e-05	0.000270530602274639
	303	TAX1BP1	2867.25747334317	0.643995368662241	0.100020194137583	6.438653456085	1.20538054483663e-10	4.30316673555863e-09		303	TSEN54	833.450955901688	-0.755974952515406	0.123332149565935	-6.1295854744772	8.81083301847981e-10	2.64571604201222e-08
	304	SH2D4B	1677.6566208016	0.643885033726187	0.101612305947634	6.33668361052659	2.34763376567224e-10	7.82610905895425e-09		304	IPCEF1	976.837873933309	-0.756254007946059	0.114533258790814	-6.60292054840853	4.03135625638581e-11	1.57529917819897e-09
	305	BBS10	380.756041777957	0.643033785994169	0.172896677625908	3.71917954019616	0.000199870949357912	0.00142003436085053		305	PASK	846.627920947594	-0.756349193378149	0.126102554887277	-5.99788952772806	1.99898429826331e-09	5.48604969855937e-08
	306	CLK1	1847.52992970898	0.642475998808407	0.117824458097367	5.45282371065509	4.95762116046806e-08	1.02102770182694e-06		306	CENPI	236.725803418971	-0.756493707187811	0.201706547273977	-3.7504667915428	0.000176505680987667	0.00127631344444575
	307	C3orf58	1666.94425901527	0.641182524395258	0.099586424681622	6.43845309684648	1.20697245103797e-10	4.30316673555863e-09		307	MCM2	8187.54256161076	-0.75662023393659	0.20697395685391	-3.65563013548917	0.000256551022730184	0.00176225763634395
	308	TGFBR1	719.448642958863	0.640977933655933	0.125780362750918	5.09600958080601	3.46887579210893e-07	5.6855456720568e-06		308	LENG8	1564.60225627278	-0.75748971442387	0.311076779726542	-2.43505707847997	0.0148894407854859	0.0493706914047537
	309	SLC30A9	547.020791558918	0.640171407678634	0.144698534315268	4.42417340789252	9.68122366500734e-06	0.000103579438323438		309	DLX1	151.81956907478	-0.75815870396408	0.247422850545678	-3.06422265482756	0.00218236420748003	0.0103513183329871
	310	SHOC2	2667.42348877667	0.638084182239813	0.0944771517662489	6.75384651538323	1.43976059631521e-11	6.08982609215618e-10		310	WHSC1	7212.3465359929	-0.758524565666676	0.103252031142235	-7.34634037970423	2.03707229401898e-13	1.19007376939198e-11
	311	KLF3	750.005765152477	0.636444832405546	0.124405247173484	5.1159002282116	3.122480895644e-07	5.19723512686811e-06		311	COQ4	452.823883435319	-0.758538195584695	0.157657629163526	-4.81130028156089	1.49951528072932e-06	2.06485178855154e-05
	312	LRRC41	810.534642703532	0.635942778840982	0.12055320271647	5.27520434555903	1.32608240289104e-07	2.42621681186313e-06		312	NCKIPSD	585.897694347898	-0.758932773059218	0.138029061468822	-5.49835494774152	3.83350689579619e-08	8.15120988780015e-07
	313	TULP4	1134.16236353675	0.635597120286843	0.109451084079533	5.80713407849835	6.35512440490747e-09	1.61631084272226e-07		313	ZC3H12D	184.035078846368	-0.759216054105543	0.230968228366778	-3.28710169131966	0.00101224273214463	0.00558005585623888
	314	CASC4	2050.64261714946	0.634731813475915	0.0925348621721243	6.85938033057475	6.91598855397257e-12	3.13906080482424e-10		314	AGPAT2	1202.02387510862	-0.759990477804801	0.109787067057859	-6.92240441585236	4.44041405395181e-12	2.07941770836053e-10
	315	PRKAG2	260.355088052152	0.634616217881513	0.190177939604555	3.33696021316193	0.000847000722952964	0.00482043004139815		315	HLA-F	466.008925620552	-0.76164066090134	0.149092573904039	-5.10850836468594	3.24712032549246e-07	5.36684411220399e-06
	316	RB1CC1	1676.60161936507	0.63455248797824	0.101523344645361	6.25031110031731	4.09635906611748e-10	1.31361775378403e-08		316	LOC150776	572.523266491381	-0.763172026858903	0.140600372674031	-5.42795166431207	5.70044716039823e-08	1.15190029006609e-06
	317	DYNC2LI1	275.262678215077	0.634435418554581	0.204270274943051	3.10586265540327	0.00189724815212335	0.00925182869554034		317	CDCA4	1785.0540789975	-0.763613479547374	0.120600937722727	-6.33173749695875	2.42415665602671e-10	8.05844301345667e-09
	318	NCBP2	4085.22369465221	0.634163226657367	0.0806424962569076	7.86388388371654	3.72402773048855e-15	2.76397806588021e-13		318	KIF23	1654.38400891303	-0.764837348941636	0.106491614651162	-7.18213684191981	6.86301757694856e-13	3.67103904046357e-11
	319	FBXO10	517.331243360078	0.633470598614389	0.142230495036581	4.45383107505507	8.435147503249e-06	9.2084343835191e-05		319	HAUS5	1230.86457335069	-0.765253258658506	0.118303479390798	-6.46856087918262	9.89406557272174e-11	3.60369962418794e-09
	320	ARMCX3	1249.85945493813	0.633350655523555	0.110521163056999	5.73058261427197	1.00086266496942e-08	2.40553570454258e-07		320	PUSL1	499.563882747461	-0.765869379477567	0.145297129487266	-5.27105650455876	1.35640700192273e-07	2.47785743493655e-06
	321	CTTNBP2NL	305.191768685606	0.630867570700557	0.189547774117656	3.32827738883901	0.000873848109887976	0.00494356737525791		321	PGP	884.900650132903	-0.765924839517947	0.118162608207114	-6.48195610387547	9.05409852792504e-11	3.32857996037519e-09
	322	FAM214B	133.858979432207	0.630692725780575	0.259289255027533	2.43239051966733	0.0149995253046431	0.049638081357289		322	SLC2A4	135.757537719709	-0.766839331115516	0.259699597345855	-2.95279368529123	0.00314912356979632	0.0138978336750809
	323	BLZF1	251.329000301385	0.630552053096726	0.192158016724112	3.2814246516815	0.00103284115854707	0.00568142000507024		323	BIRC5	3108.59877856371	-0.768052895151493	0.114028928825732	-6.73559686178662	1.63258361432866e-11	6.78384480024385e-10
	324	PDP1	518.937236127282	0.630352150260178	0.142830651189764	4.41328345848325	1.01814549440186e-05	0.000107922550639894		324	FANCI	4176.60734457941	-0.768628919685123	0.113390743996482	-6.77858608731743	1.21357657089931e-11	5.20778804115736e-10
	325	PTPRE	1803.91924151348	0.630226141400718	0.10433654869478	6.04031999605758	1.53808885867011e-09	4.41629844797225e-08		325	ENO2	590.594100335678	-0.770979932362255	0.138841298880007	-5.55295822339267	2.8087522031564e-08	6.12681788344707e-07
	326	ZNF708	556.355882325131	0.62933801008481	0.148511079879519	4.23765021839023	2.25871293083593e-05	0.000216180626900202		326	DDX39A	5697.74878704075	-0.77126233480483	0.100383720098915	-7.68314158954113	1.55233852872643e-14	1.0650666847384e-12
	327	NMNAT1	208.421283138936	0.628624232452171	0.230692314183876	2.72494657949948	0.0064311891673986	0.0250146550311374		327	DONSON	770.373824625449	-0.773391648580963	0.127722901633545	-6.05523080582629	1.40216473536446e-09	4.08566568939162e-08
	328	LIMK1	558.679774002137	0.627968723277246	0.142345347824176	4.41158585704472	1.02616248297595e-05	0.000108510246071677		328	INCENP	2473.10182160074	-0.774737738732155	0.101721830490043	-7.61623866774586	2.61174573878041e-14	1.74131138211004e-12
	329	PINK1	457.195145311157	0.627852382029167	0.153251886081081	4.09686561180061	4.18781851804065e-05	0.000366620521746274		329	CDK2	3261.60806230561	-0.775126346627358	0.102545574177062	-7.55884739880608	4.06656646510349e-14	2.6513564008114e-12
	330	CRIPT	544.958277962098	0.62760997393399	0.145329771228536	4.31852309838879	1.57076785061307e-05	0.00015816238400243		330	LY6E	435.674441145128	-0.775524306081986	0.169685010121335	-4.57037604870011	4.8684980980654e-06	5.72813021488233e-05
	331	CUEDC1	288.088404237783	0.62753439170241	0.18325646711864	3.42435059220118	0.00061627060717562	0.00367674895615748		331	NAPRT	1010.69935565747	-0.775776843340853	0.115273005140233	-6.72990907452356	1.69769142033584e-11	7.02963384259063e-10
	332	APH1B	737.486523413949	0.627217345476208	0.134224235906379	4.67290680584457	2.96966537138515e-06	3.69673217802913e-05		332	SUSD3	94.6877846190858	-0.776295675021138	0.312864833526068	-2.48124938259147	0.0130922740020628	0.0447313044291671
	333	TMEM106B	2048.54100186495	0.625806956862782	0.0965702456119728	6.48032893462161	9.15228680867313e-11	3.35422784562583e-09		333	PNPLA7	144.326870362851	-0.776399162264898	0.27376744221114	-2.83598062645487	0.00456852172154657	0.0190304005774695
	334	EFNA1	266.168122874069	0.625395567886423	0.19197921029612	3.25762131702581	0.00112350223128276	0.00608185772081093		334	SAPCD2	1878.46143588197	-0.77640540349957	0.0972749918108938	-7.98155198007039	1.44504700820702e-15	1.11474713962853e-13
	335	TRAK1	2274.09460035636	0.623564282937788	0.0915767536277265	6.80919838535303	9.81440631332577e-12	4.30556910422146e-10		335	MOV10	1353.59640426295	-0.777174061505673	0.119806680988335	-6.48690085640001	8.76199536149711e-11	3.24138894235196e-09
	336	APLP2	641.747351803433	0.622788588060976	0.131939281006112	4.72026665077951	2.35535673134509e-06	3.05110480643286e-05		336	SLCO4A1	201.532384340948	-0.777397894320024	0.221186422025798	-3.51467276878936	0.000440296165835432	0.00277708981989521
	337	SPRED2	614.206211732525	0.621443206000598	0.142654337651833	4.35628678545558	1.3228742951417e-05	0.000135868055326086		337	NT5DC2	1998.27761808881	-0.77825116399408	0.0961778376576124	-8.091793108976	5.87927128090171e-16	4.85183778922525e-14
	338	CEP19	231.512920753497	0.620658115509768	0.201679654569571	3.07744535180997	0.0020878311657792	0.0100075124237857		338	GSG2	609.749042794459	-0.778474328308294	0.149337646932577	-5.21284715742013	1.85964111298243e-07	3.28036244757932e-06
	339	GPR176	3022.56535534135	0.620570575023679	0.0860554613824486	7.21128636177701	5.5425754632461e-13	3.02814504822996e-11		339	OSR2	220.217892188263	-0.779122290484733	0.20635658620725	-3.77561145396269	0.00015961563398614	0.00117079016073936
	340	HDHD2	640.072993732632	0.619953430478296	0.130987013601514	4.73293812441822	2.21292964314568e-06	2.9045277017015e-05		340	TBC1D10C	268.346735408151	-0.780181083469621	0.18811039406174	-4.14746397912257	3.36178340396538e-05	0.000302842793512942
	341	ZFAND4	268.343164566847	0.619777960332751	0.193048021513934	3.21048594786048	0.00132510747226949	0.00697484089217319		341	RNASEH2A	1530.63005809902	-0.781261336608597	0.124455986485969	-6.27741066273797	3.44257948167205e-10	1.11609561712121e-08
	342	PPM1H	1158.49482290884	0.619119172625457	0.117735420954585	5.25856337545415	1.45185151042928e-07	2.62378249227809e-06		342	DNMT1	8229.68763557517	-0.782060981165809	0.0893924749856954	-8.74862208805556	2.15973623480672e-18	2.42733783875753e-16
	343	ARID4B	2033.60533125328	0.618464128035548	0.097032025290971	6.37381448218722	1.84383613188252e-10	6.38097073089315e-09		343	SNHG3	1972.12241024005	-0.782329523928628	0.113058400782251	-6.91969387958518	4.52620641479842e-12	2.11121588541645e-10
	344	DDIT4	2347.3672677824	0.617787030489873	0.0988922850036862	6.24707003652353	4.18223562702941e-10	1.33752202261718e-08		344	FOXD2	111.737022350102	-0.785046542068074	0.283483082488468	-2.76928885906273	0.00561788034789097	0.0224527400055541
	345	LOC100506844	147.875886932446	0.617758126422555	0.248032661064292	2.49063217631014	0.0127516055564255	0.0438338762514935		345	LIPE	150.7488328632	-0.785492628358759	0.247548313358865	-3.17308818509318	0.00150826704834654	0.00772512098153194
	346	CITED2	566.016448816699	0.617553903560387	0.147511170739298	4.18648906699963	2.83302572908828e-05	0.000262215973560555		346	POLE2	581.420844536379	-0.788012704452668	0.146749616829458	-5.36977691306983	7.88341009451768e-08	1.52577632869896e-06
	347	ZNF91	1014.09394559278	0.615829654603324	0.123024176827242	5.00576122909652	5.56416955048659e-07	8.62848421357323e-06		347	PPOX	216.993610743686	-0.789640067527798	0.208268633281269	-3.79144979773013	0.000149770425237432	0.00111510459825043
	348	NFAT5	708.42195622929	0.614674055206617	0.14820326046706	4.14750696624004	3.36115246021342e-05	0.000302842793512942		348	FHL1	521.543894825367	-0.790193076683302	0.147181278460371	-5.36884232117921	7.9243662532861e-08	1.53053103363387e-06
	349	AJUBA	444.590713730329	0.613850332031664	0.154026996168921	3.98534248735498	6.738286410721e-05	0.000556557184692645		349	CKAP2L	1212.64719979893	-0.791568762744075	0.115778556506688	-6.83692029532561	8.09137283884174e-12	3.644514918747e-10
	350	ZNF720	144.177305779657	0.612696927662246	0.250885091199743	2.44214163835844	0.0146004171099571	0.0486446985642585		350	CBS	541.891819894306	-0.79365139524246	0.141518194133071	-5.60812268771732	2.04533021908502e-08	4.58006487958678e-07
	351	AGO4	653.092776960028	0.61239635331293	0.133401366650883	4.59063028128936	4.41909516874617e-06	5.26534456193214e-05		351	NDOR1	1346.88785232269	-0.793943471782336	0.110849745914656	-7.16233912158533	7.93119211497546e-13	4.17839277450113e-11
	352	GPER1	1940.76678474031	0.611588029417721	0.101928434311726	6.00017093902678	1.97109914394832e-09	5.42213076870258e-08		352	ATP2A1-AS1	93.1379246538761	-0.794004285047331	0.305035557433574	-2.60298927681648	0.00924148441500399	0.0337538711177537
	353	ZNF669	149.486193246801	0.610543421841011	0.248358704022754	2.45831296407906	0.0139591467228119	0.0469723098020826		353	CENPA	448.038601667739	-0.794801957215784	0.15345845354401	-5.17926473817776	2.22762149609371e-07	3.83768777743093e-06
	354	TBCEL	195.841724112508	0.610542269746048	0.218425518440333	2.79519661487186	0.00518681595266892	0.0211213302475659		354	EMC3-AS1	786.472722559349	-0.796309399604059	0.127737499839795	-6.23395166339382	4.54813471493753e-10	1.43290219475124e-08
	355	STAM2	721.270982081596	0.610473107625763	0.12694461313695	4.80897213785017	1.51708347786096e-06	2.08175606072526e-05		355	TROAP	610.207320195209	-0.796334544901279	0.138237217095872	-5.76063784869887	8.37966610938808e-09	2.05472985161423e-07
	356	ZNF264	226.296448185056	0.61023625428618	0.203990697646842	2.99149059896176	0.00277619086035042	0.0125910178105286		356	E2F1	4660.23336755784	-0.797304193506879	0.109115768663311	-7.30695666881157	2.73260628069958e-13	1.5807591528694e-11
	357	TPT1	80781.906113252	0.610202942677696	0.0836419348202941	7.29541878710393	2.97731522912138e-13	1.71391692774934e-11		357	ZWINT	2990.71909940981	-0.798674178087191	0.104037924251748	-7.67676002603223	1.63162672428903e-14	1.10659925134108e-12
	358	NFATC1	153.301023633517	0.610070350577218	0.244222056550503	2.49801495898492	0.0124890923532314	0.0432083784404819		358	DEPDC1B	1077.65814500974	-0.800201374875934	0.132697485151201	-6.03026782281631	1.63688180353068e-09	4.64416539356779e-08
	359	ZNF772	555.429779372583	0.608356164763504	0.142312687335584	4.27478516605448	1.91321686231626e-05	0.000186902915498297		359	CDK5RAP3	2597.8258537278	-0.800772139097951	0.103093260086659	-7.76745384154921	8.00795064680865e-15	5.72738336866599e-13
	360	ADGRE2	186.358584752765	0.607930098828443	0.221468333359691	2.74499784960721	0.00605112942057058	0.02386677081957		360	MCM5	5699.72263980437	-0.802165462144915	0.21253079394392	-3.77434934137865	0.000160425823796779	0.00117589139541974
	361	ERCC6	235.751438542508	0.606692350886066	0.209686738490658	2.89332723305768	0.00381183932767625	0.0162924722585684		361	OAS3	482.792556349938	-0.80337803347921	0.157398370630034	-5.10410641649879	3.32361217340495e-07	5.47028553115087e-06
	362	RRBP1	1961.44887549857	0.606682316602547	0.102266956846905	5.93233958756357	2.98648121509429e-09	7.99171537853237e-08		362	CDCA8	2124.44063287249	-0.806120258200725	0.0999990501661139	-8.06127915076827	7.55001968636615e-16	6.14467464267634e-14
	363	ZNF43	499.77329254614	0.60652367791695	0.146722558938614	4.13381338428475	3.56793219838696e-05	0.000319220378113453		363	TEN1-CDK3	117.903933336552	-0.806222728181992	0.285487131397352	-2.82402476159201	0.00474247208443943	0.0196366077732021
	364	SLMO2-ATP5E	410.069776268627	0.604163233002106	0.181844646388898	3.32241418705296	0.000892421164666972	0.00502215649224365		364	ESCO2	1269.81604830856	-0.806309717998617	0.120211316538175	-6.7074360486066	1.9807371801508e-11	8.14448761775595e-10
	365	COBL	1119.47963141755	0.604115907244719	0.115163995640095	5.24570117498071	1.55689071320747e-07	2.80074196746361e-06		365	SLC29A1	2480.77402433412	-0.808577415355544	0.0954798076355642	-8.46856979898613	2.48424355212366e-17	2.36423856117833e-15
	366	DPH6	228.881949652875	0.603837958248551	0.202258167438712	2.98548120896786	0.00283132533010261	0.01279191049791		366	DBF4B	542.394158090574	-0.809117990746477	0.144679530312465	-5.59248422357344	2.23843499180587e-08	4.97472153263673e-07
	367	ZNF737	243.95995637136	0.603796416491221	0.210695809116904	2.86572580167556	0.00416054440658749	0.0175791566566914		367	SIVA1	2331.72595244495	-0.810816873663366	0.265211711177402	-3.05724385270832	0.00223382468922208	0.0105403299310315
	368	CDK17	987.763557550827	0.603782511715287	0.113922245112584	5.29995271001373	1.15832679170654e-07	2.13976301496612e-06		368	NEIL3	271.268685204324	-0.811130358258494	0.197364859093223	-4.10980131916678	3.9599968270863e-05	0.000348485626819131
	369	RASA3	952.042689507646	0.60354403273365	0.115857259740896	5.20937603809566	1.8947674959931e-07	3.33733600301711e-06		369	MTCL1	1532.97850034368	-0.811164537028389	0.123358334395132	-6.57567679561992	4.84323570274724e-11	1.86781125908889e-09
	370	PPP1R15A	955.026695675303	0.603390070864346	0.11530515105122	5.23298452292313	1.66794710345727e-07	2.97332987430503e-06		370	ICOSLG	214.632458462681	-0.812950236900762	0.213655120113943	-3.80496491947964	0.000141824289600653	0.00106197236140692
	371	IRF2BP2	2895.87775864576	0.602979737156615	0.0871949487013385	6.91530583063877	4.66855087923053e-12	2.16903814668502e-10		371	MSTO2P	255.979516299277	-0.813424109292278	0.235361553478091	-3.45606194925119	0.000548129330791002	0.00333942913405504
	372	PRR5	962.610575613342	0.601690413524386	0.116083166202038	5.18327017784103	2.18028845036006e-07	3.7837623533381e-06		372	DCLRE1A	338.061849209995	-0.814847937421441	0.178194958771242	-4.5727889444252	4.81274860356237e-06	5.67385077628767e-05
	373	SLC38A1	11611.2330124053	0.60147919196984	0.0780478531017254	7.7065437172998	1.29270968318369e-14	9.02678519008917e-13		373	RGS19	643.942990809812	-0.814912529120908	0.131746946665424	-6.18543768752687	6.19303951640893e-10	1.90819998258856e-08
	374	TPM2	448.535634619465	0.599005329276954	0.160592948726664	3.72996033777602	0.000191509914573889	0.00136887250265685		374	PI4KAP1	252.603762379519	-0.816280029962884	0.218897557157111	-3.72905043146283	0.000192202686480823	0.00137299267745774
	375	RBM38	3898.15044444695	0.598886446573302	0.0915288149072492	6.54314651817774	6.02377605253365e-11	2.27841606397274e-09		375	SLC43A3	2856.54396413667	-0.816510010196411	0.101462148722569	-8.04743463918767	8.45474969410061e-16	6.83386994110146e-14
	376	PTCH1	522.934972845972	0.598724118992709	0.142092896067158	4.21361050104668	2.51320542257963e-05	0.000236887677251296		376	HAR1A	169.714077922774	-0.823802050021185	0.246649242049509	-3.33997397752321	0.000837862404350067	0.00477893389740703
	377	TMX3	2700.32000540283	0.598025475835421	0.0934204345813793	6.40144180997655	1.5391647455776e-10	5.4058580840956e-09		377	C19orf57	80.4106214720823	-0.826319564870659	0.32783986386978	-2.52049752314099	0.0117189063035179	0.0409944937757308
	378	HABP4	475.535047704915	0.597877428601996	0.148904676646637	4.01516891253058	5.94032357106376e-05	0.000498590031736298		378	RIBC2	76.8018357267676	-0.827768430781618	0.335292703809758	-2.46879344935369	0.0135569445388931	0.0459283021815244
	379	PPM1K	2045.03383539668	0.597025901109298	0.0972125726665476	6.14144739443506	8.17729075612798e-10	2.46803601567944e-08		379	LRRC26	447.658782062254	-0.827924062238594	0.195904933033852	-4.22615219237757	2.37721242797781e-05	0.000226055470286592
	380	PIBF1	572.294475904788	0.59683807403204	0.139585652278445	4.27578382369463	1.90465974978072e-05	0.000186360560549394		380	HCN3	154.159040887928	-0.830171147210966	0.25048249061835	-3.3142881371132	0.000918767763681496	0.00514588437551274
	381	ABCB4	615.604302012094	0.596624481866925	0.136934534866347	4.35700521018495	1.31854130449519e-05	0.000135540992459476		381	PGBD5	1093.129744546	-0.830632950876235	0.117484498296756	-7.07014936368987	1.54767021461464e-12	7.77193880964569e-11
	382	BCR	7170.13272682446	0.594561292862501	0.0750973238664784	7.91721012481909	2.42899062939203e-15	1.84932376886809e-13		382	NSUN5P1	226.427517108057	-0.833205395402131	0.228977036752972	-3.63881639494279	0.000273893979943711	0.00185973697198834
	383	ST8SIA4	824.716469467169	0.594010232611097	0.126587507121191	4.69248700855139	2.69903679622474e-06	3.41386208277044e-05		383	SLC2A4RG	628.641341674995	-0.833306712931703	0.138541127087855	-6.01486887286017	1.80032369414141e-09	5.02260518074771e-08
	384	IPMK	693.112128872052	0.593875135842344	0.14004771218195	4.24052008126189	2.23002482141967e-05	0.000213955470874582		384	CCNF	1780.2417745387	-0.833611543874259	0.104442536332618	-7.98153293806902	1.4452699971457e-15	1.11474713962853e-13
	385	DNMBP	2337.70703512718	0.593749854573728	0.0962501386224015	6.1688207733712	6.88011582754871e-10	2.11438142919016e-08		385	CLIP2	1054.3101479063	-0.83402668486832	0.11091844603272	-7.51927848522409	5.50793524693696e-14	3.49457762629586e-12
	386	ZNF181	425.347646774632	0.59352521258496	0.166847341512698	3.55729499315869	0.000374693310203651	0.00244026255723691		386	CA5BP1	122.474467923213	-0.834640917534635	0.277869697734322	-3.00371333880622	0.00266706488075724	0.0121662283176715
	387	TERF2IP	3132.91872820092	0.593197286749567	0.0925358776932712	6.41045723601217	1.45083847068176e-10	5.11084919179564e-09		387	FAM171A2	297.164584566144	-0.835373132864803	0.181978245861754	-4.590510964148	4.42162228698818e-06	5.26534456193214e-05
	388	CLCN3	1403.65210456918	0.592845857398883	0.104281229359358	5.68506778296512	1.30760786147287e-08	3.0496206271228e-07		388	CLMN	328.627592133993	-0.836675030928155	0.172729976557169	-4.84383224964566	1.27358470263466e-06	1.78498492586599e-05
	389	TSPAN9	518.788666216581	0.590497472577167	0.143042677990699	4.12812092776649	3.65739767913642e-05	0.00032500715370097		389	NRM	808.966899951914	-0.838955827362767	0.127950024902339	-6.55690241563551	5.49369368654702e-11	2.09132513532069e-09
	390	LRP10	1950.0824299218	0.590260895180042	0.105324365884883	5.60421978543108	2.0919512240477e-08	4.67559022632327e-07		390	SNX22	76.2656662186132	-0.840169395613835	0.337617138708147	-2.48852708967515	0.0128273464435112	0.0440045102848475
	391	AASDHPPT	1329.33347299671	0.589641139114949	0.109341246786733	5.39266888244863	6.94188030724553e-08	1.37221322455284e-06		391	NCAPD2	5707.38078142123	-0.84028994760402	0.0908876686000522	-9.24536805209169	2.34432488142689e-20	3.17992849720905e-18
	392	C4orf3	2650.41753698273	0.589446585881066	0.0944524696183432	6.24066885982823	4.3570375420426e-10	1.38591374753759e-08		392	DTYMK	1238.86566064181	-0.840382287518251	0.127669421301929	-6.58248685510061	4.62643719210518e-11	1.79594030605373e-09
	393	CMIP	2166.76177896688	0.589020480985876	0.0923607476955851	6.37738969943432	1.80131693666872e-10	6.25215916753751e-09		393	NUSAP1	4418.78279573906	-0.840538057901554	0.089763040507665	-9.36396598363643	7.67985621976295e-21	1.13287479061778e-18
	394	MVP	203.981925234977	0.588884845105087	0.224222281275191	2.62634400897179	0.00863075417114645	0.0318584704328118		394	ORC1	1288.97152124466	-0.842647397234191	0.133136434378893	-6.32920207879461	2.46432200891198e-10	8.16895056942984e-09
	395	SDE2	1690.19620576609	0.58661308585785	0.0971547965984847	6.03792202130964	1.56111467948308e-09	4.47153260499511e-08		395	MKI67	8572.03128541442	-0.844619523039707	0.0979613935514399	-8.62196312669025	6.58159004345114e-18	6.63840547886896e-16
	396	CDS2	1565.06112635724	0.586567580951454	0.101303473405329	5.79020206547623	7.0301796644329e-09	1.7664481892423e-07		396	APOBEC3D	246.428945436513	-0.84480076141405	0.197956555228877	-4.26760690211696	1.97581095541077e-05	0.000192539596075991
	397	DOK4	165.85776553	0.586504324205682	0.235396409508508	2.49156019597013	0.0127183413596142	0.0437450149766268		397	NT5M	80.5350540598499	-0.844913747202057	0.335566815205542	-2.51787038800166	0.011806675931201	0.0412464720734469
	398	LACTB	330.551241236391	0.585704209455389	0.17564137005553	3.33465976307413	0.000854038249848675	0.00485243398481666		398	PLCXD1	552.913412641717	-0.845443927101486	0.15204181318287	-5.56060145168501	2.68846513746297e-08	5.88619240949917e-07
	399	LPP	1088.96244918709	0.585271422101057	0.115466771648133	5.06874327347249	4.00450922500689e-07	6.42081703319379e-06		399	CCNA2	2859.93761098541	-0.846447072570675	0.0982162893670689	-8.61819437514284	6.80181480321962e-18	6.80239122820294e-16
	400	C2orf74	351.04838412614	0.585222315472802	0.177390227136765	3.29906740026667	0.000970066168073269	0.00538717687032124		400	ATP5G1	1870.98801931182	-0.846606921341174	0.103786916803969	-8.1571641919013	3.42981997639938e-16	2.89109325296351e-14
										401	SUV39H1	833.317148328201	-0.848393849113004	0.140779937552293	-6.02638318970605	1.67669390974724e-09	4.74500355609764e-08
										402	LOC100288162	94.4151164939422	-0.849082422530371	0.317369560911586	-2.67537447539561	0.00746458203079523	0.0281976736701071
										403	DFFB	160.764393894116	-0.849809714111079	0.237366129039378	-3.58016418580976	0.000343378382292796	0.00226253952509061
										404	WDR4	653.034679419782	-0.850142599977608	0.140716408517059	-6.04153139592492	1.5265829393281e-09	4.39395250414901e-08
										405	SLC27A3	126.48174352684	-0.850968039957084	0.280362507967839	-3.03524193061756	0.00240342810397299	0.0111929183326698
										406	PAN3-AS1	94.7059052577518	-0.851241483229277	0.315401021307165	-2.69891796704191	0.00695653216573184	0.026659302626418
										407	NUDT15	1773.98905468756	-0.853009011844372	0.1133997817519	-7.52213980191442	5.38869172656239e-14	3.43740276027907e-12
										408	EME1	317.110646832352	-0.85352727564246	0.188597420534688	-4.52565720794401	6.02081047681753e-06	6.89821208125473e-05
										409	CCDC150	128.779758282971	-0.854628646923501	0.271525822109084	-3.14750413159659	0.00164670778792493	0.00832953219258553
										410	LOC101927497	138.649220342262	-0.858938860198493	0.258329634778734	-3.32497222370246	0.000884273442215977	0.00498581504614943
										411	METRN	281.96737327367	-0.859630711777589	0.187118770084197	-4.59403784767708	4.34750475260836e-06	5.20333707764009e-05
										412	ANKRD9	127.855874255937	-0.861199497710679	0.277950821648493	-3.09838802635304	0.00194576483315825	0.0094415998339229
										413	TUBB4B	9239.9492717796	-0.862110992021239	0.0941338552456153	-9.15835211223218	5.26958264023369e-20	6.8336642568569e-18
										414	ID3	4510.79006866996	-0.863199203560114	0.0900761361908562	-9.58299545321459	9.42703806927941e-22	1.63600700375833e-19
										415	SH3BP5-AS1	100.600033099114	-0.865339885000516	0.314071961289432	-2.75522807399883	0.00586512351770364	0.0232731414365907
										416	CORO1A	2790.49550218949	-0.868952766821886	0.0997979660279153	-8.70711900660204	3.1169579271606e-18	3.31380364850651e-16
										417	TRIP13	882.667264287021	-0.869847559348463	0.137182461227436	-6.34080735660762	2.28564196193486e-10	7.66274454340717e-09
										418	THAP7	406.743864082678	-0.871250945755565	0.163081557652531	-5.3424247247619	9.1711460166392e-08	1.74281311018292e-06
										419	E2F2	6112.36406579232	-0.872826740767812	0.21186683527136	-4.11969499449922	3.79374251983271e-05	0.000335858630731777
										420	SLC25A39	3805.98404336774	-0.87293707003213	0.0844105010723355	-10.3415695789327	4.56990500462702e-25	1.25417323161869e-22
										421	TAGLN2	7400.33264680482	-0.874056333980775	0.094882791001987	-9.21195850955175	3.20227874988172e-20	4.29432858265388e-18
										422	ME3	226.061911308312	-0.87462047093299	0.204492693158557	-4.27702553780168	1.89407081575855e-05	0.000185560691087507
										423	ARHGAP11B	104.399877732455	-0.876272473231292	0.303457807301304	-2.88762540342632	0.00388161841298525	0.0165487640504476
										424	IKZF2	1098.34947147367	-0.879533931033578	0.111930020910571	-7.85789124203153	3.90654260975758e-15	2.87457407268671e-13
										425	BCAS4	103.192341613136	-0.880325127847966	0.29385466618127	-2.99578407002365	0.0027374019919893	0.0124294270517375
										426	FAM64A	755.348011334377	-0.881279393302609	0.140159435689811	-6.28769221968745	3.22219924242522e-10	1.05041915082486e-08
										427	C5orf66	237.030437514638	-0.882775888101791	0.223619331620649	-3.94767250981389	7.89146519709328e-05	0.000641371768532354
										428	AMIGO3	241.379865000105	-0.883766485414546	0.197093084890839	-4.4840055444057	7.32547574234524e-06	8.16316706661154e-05
										429	POC1A	768.285854655587	-0.886916714346178	0.132582009067947	-6.68957063315914	2.2382633269725e-11	9.10818811089741e-10
										430	KIAA0101	3034.91638693586	-0.88879548076472	0.101087079112601	-8.79237473836486	1.46431407439977e-18	1.66157407615305e-16
										431	LIG1	2283.84900791991	-0.890199881377398	0.120400375054265	-7.3936636906337	1.42837414928374e-13	8.51325420994817e-12
										432	CIDEB	214.965608857437	-0.898687534674979	0.208665500419159	-4.30683334269312	1.65608286648619e-05	0.000165834659673671
										433	NCAPH	2623.31573936952	-0.902714408858992	0.104503856311994	-8.63809662835748	5.71572661514366e-18	5.91677980572897e-16
										434	SKA3	1165.08464168813	-0.904820063062497	0.117259086591483	-7.71641745952522	1.19644996495732e-14	8.40434883122699e-13
										435	CIT	1246.78324821829	-0.905842785211047	0.11993136957715	-7.55300959544477	4.25313645711182e-14	2.75776172144926e-12
										436	SNHG10	242.466114815553	-0.907249955986336	0.198361813570701	-4.57371275073047	4.79156652654546e-06	5.65452765797629e-05
										437	MYBL2	10863.128775104	-0.908963543790364	0.101988918624924	-8.91237554084856	4.99506136526039e-19	5.954214057721e-17
										438	PHF19	1705.90790897644	-0.913753620281897	0.105851644490336	-8.63239890774982	6.007843503602e-18	6.1650922770441e-16
										439	ABCG2	465.065079385092	-0.913850916326258	0.171493646941765	-5.32877417107224	9.88778485267572e-08	1.86697198474282e-06
										440	TUBB	54436.9145367192	-0.915234644918164	0.0878480737140884	-10.4183803494303	2.04404359963972e-25	5.74327583794009e-23
										441	LINC00977	93.3595235779082	-0.918124394181979	0.310166057380472	-2.9601059572284	0.00307533252185873	0.0136538747518641
										442	COMTD1	118.324417637216	-0.919074798641484	0.286759752267051	-3.20503414923297	0.00135046457161695	0.00707989000873016
										443	SLC4A11	240.094926879219	-0.920767659556305	0.213129580731967	-4.3202246088696	1.55870467622062e-05	0.000157350503713255
										444	LOC100130476	141.420276174509	-0.921562904710785	0.264476537385398	-3.48447886463317	0.000493096404418193	0.00305942727052529
										445	CEP72	266.609439573711	-0.922869026046211	0.195325908667841	-4.72476504699428	2.30381560126989e-06	2.99750032090254e-05
										446	SOX13	202.628099099881	-0.926569158388624	0.220489722933724	-4.20232356438281	2.64189144827212e-05	0.000246458189573592
										447	RTEL1	932.686688831462	-0.932983318290862	0.124318649815963	-7.50477357719072	6.15348697965712e-14	3.86262233228371e-12
										448	ENOSF1	626.684733505779	-0.933336929825091	0.155498526932398	-6.00222361097256	1.94633396486362e-09	5.37327001459673e-08
										449	GUSBP3	99.2045736803395	-0.935232512146734	0.320714821196647	-2.91608759662932	0.0035445097020286	0.0152953187065889
										450	HCP5	465.985153145902	-0.93530414338874	0.161192789152728	-5.80239443901274	6.53745511237314e-09	1.65910769421754e-07
										451	LOC100506127	132.170063522251	-0.937586592371919	0.273767529544685	-3.42475454971326	0.000615355085950563	0.00367450000089083
										452	GLUD1P3	71.1266711377431	-0.939639115086445	0.383099261735418	-2.45273016405705	0.0141776645999589	0.0474909508782615
										453	BCAR3	919.255454667323	-0.940059083463095	0.123323959119373	-7.62268005483959	2.48462186293779e-14	1.67548700597308e-12
										454	CTSV	129.028517754075	-0.942376887227531	0.285042732420543	-3.3060898596677	0.000946077417887346	0.00528379536606179
										455	CDCA5	3601.22925218298	-0.943555323145061	0.257943930505296	-3.65798614178165	0.000254204787900714	0.00175042777488763
										456	MCM7	14142.8589562305	-0.943563889440284	0.225770984957878	-4.17929650976332	2.92412232213613e-05	0.000268750525884178
										457	UBE2C	1410.73301199928	-0.944252601541584	0.104940249224204	-8.99800227769803	2.29862050231673e-19	2.85537058398313e-17
										458	PTGDR	90.6862191838773	-0.947980259455373	0.311940534778569	-3.03897747732047	0.00237382600672292	0.0110769160558866
										459	KNTC1	1921.70342523102	-0.948663309469108	0.117004303880076	-8.10793516144027	5.14871973920669e-16	4.27887617199846e-14
										460	EGFL7	997.121255344974	-0.951880477244952	0.123627781614933	-7.69956772507492	1.36527296876293e-14	9.42198029495399e-13
										461	QTRT1	636.619228946563	-0.952198062311261	0.132582118741456	-7.18194935599205	6.87243811216834e-13	3.67103904046357e-11
										462	GNA11	291.672931237565	-0.952429424263167	0.190450483024442	-5.00092942342884	5.70545971670339e-07	8.77837420036724e-06
										463	POLQ	1027.97447692214	-0.954689756223291	0.141441746872467	-6.74970280934172	1.48148293099971e-11	6.22170109207387e-10
										464	LOC100128361	199.466596895769	-0.954910289324892	0.219691141856096	-4.34660351463048	1.38261815813357e-05	0.000141144263703584
										465	NDRG4	319.303570307128	-0.955183369072186	0.189599700146174	-5.03789493514905	4.7067967057036e-07	7.42578982941286e-06
										466	MYO19	1855.52009662625	-0.95687171679014	0.112567143887371	-8.50045300738499	1.88852246096724e-17	1.84185566627061e-15
										467	CDT1	2349.60324189695	-0.957053971957332	0.109843454012653	-8.71289036347209	2.96223118221054e-18	3.17793547102424e-16
										468	HSPG2	227.601309973075	-0.959432782606343	0.212521862327381	-4.51451334041285	6.34623275418632e-06	7.20114353193777e-05
										469	LOC202181	147.012373412315	-0.959686742368741	0.293047866402801	-3.27484637287764	0.00105719448407082	0.00578393699885011
										470	GCSAM	543.136120670332	-0.960727106228873	0.140957527555005	-6.81572047192706	9.37925106339029e-12	4.14548845689396e-10
										471	SARS2	539.895760658645	-0.961160041986913	0.14125556209772	-6.80440492192432	1.01467773721329e-11	4.43489332476076e-10
										472	C9orf142	561.384183580206	-0.962139537272188	0.155089642857925	-6.20376396219822	5.5128451286368e-10	1.71202856218534e-08
										473	NFYC-AS1	60.4546085990733	-0.962494827206664	0.39349242274907	-2.44603141397833	0.014443841493925	0.0482456194366852
										474	C14orf80	614.584728828539	-0.966163785592313	0.142625074965126	-6.77415093964757	1.2513897343866e-11	5.33128168068458e-10
										475	NBEAL2	3009.26088106044	-0.971193619475555	0.0980902858708513	-9.90101732147318	4.12061845082784e-23	9.00507747004063e-21
										476	PPT2-EGFL8	127.543901051676	-0.973916351653284	0.278267827360303	-3.49992437462866	0.000465390169446876	0.00291665926162644
										477	TSPAN4	69.6466205524568	-0.974117699933934	0.35973479499004	-2.70787734047495	0.00677150440291354	0.0260566950271484
										478	RAD54L	1032.20491951955	-0.981674525099734	0.126585541516021	-7.75502883933621	8.83234024448689e-15	6.24134414522095e-13
										479	C1orf112	288.477721023898	-0.981963287097413	0.192260859190188	-5.10745292220939	3.2653041497908e-07	5.38935024778759e-06
										480	CDK10	1083.08788073648	-0.982136842416427	0.112561278134184	-8.72535261411679	2.65352495160562e-18	2.87286678476127e-16
										481	SPTB	85.1708960047234	-0.983489219649388	0.331024640420965	-2.97104535299452	0.00296787948639648	0.0132767042528298
										482	LOC100129917	112.443596221487	-0.984413610208778	0.334342456837223	-2.94432726109938	0.0032365756265021	0.0142041015129607
										483	HJURP	1439.08982188703	-0.984957730732333	0.117064097884523	-8.41383266545086	3.96826706882097e-17	3.68736375426427e-15
										484	KIF22	2528.81319675959	-0.985681632842597	0.111612701769719	-8.8312675637605	1.03496082262158e-18	1.18578375415119e-16
										485	TCF19	2245.4501038364	-0.986299551249878	0.11648359312935	-8.46728302890378	2.51183225841837e-17	2.37137059852761e-15
										486	37865	84.9901269997675	-0.986445845787539	0.32198667980272	-3.06362314860953	0.00218674181937204	0.0103679149097668
										487	GTSE1	1386.01251750704	-0.987276916659764	0.115985705653543	-8.5120568185258	1.70874804927781e-17	1.68041131079395e-15
										488	TIMELESS	4892.39830739059	-0.988012266853819	0.104924267134527	-9.41643238343568	4.6667532850503e-21	7.34298073558382e-19
										489	FOXM1	1985.8147137065	-0.988363831635953	0.115478236123165	-8.55887537615139	1.13973837621751e-17	1.13025651913806e-15
										490	IMPA2	342.013767807627	-0.988901685899211	0.187771758867706	-5.26650914846006	1.39042320952159e-07	2.53215807030312e-06
										491	FBF1	261.462058520275	-0.988964340088747	0.198690043014603	-4.97742274893997	6.44364856867835e-07	9.71155769590973e-06
										492	NCAPH2	2446.45742940421	-0.990502801819551	0.0961891433663991	-10.2974490379499	7.23545639754266e-25	1.94058229425911e-22
										493	STARD4-AS1	376.940943420521	-0.994330587590561	0.191920570764593	-5.18094847065765	2.20760477104437e-07	3.8087637285226e-06
										494	NFKBIZ	107.947756556256	-0.995874503347088	0.299875313423419	-3.32096194240881	0.000897077689371161	0.00504114943441384
										495	CDC25C	178.410318071053	-0.99728585483868	0.235964281610231	-4.22642718649262	2.37431052617951e-05	0.000226022308059381
										496	KIF20A	807.11584303871	-0.997293545672877	0.126033292055469	-7.91293736288307	2.51385855173299e-15	1.90166953647443e-13
										497	ASF1B	2294.85953702484	-1.00403030782184	0.103455830093421	-9.70491761474621	2.87308320078807e-22	5.55823850040984e-20
										498	RAD9A	538.845382308227	-1.00509833675516	0.144374747197961	-6.96173227148243	3.36113818267082e-12	1.62560621695485e-10
										499	POLE	4991.04865148664	-1.00539187791232	0.103962159496054	-9.67074830674786	4.0143196496151e-22	7.4020290914231e-20
										500	MBOAT1	86.4998988275025	-1.00540510172724	0.324180144221884	-3.10137779764543	0.00192622359534199	0.00936603405382399
										501	LHX4-AS1	79.0644048426911	-1.00914538639598	0.367150925582316	-2.7485846176077	0.00598531836034726	0.0236546356230603
										502	TMPO-AS1	904.623532186857	-1.01119213763968	0.137457687270888	-7.35638841098004	1.88952696118072e-13	1.11491538344469e-11
										503	ADAMTS10	113.118125481534	-1.01511634998192	0.296016971500738	-3.42925050829184	0.00060525060778529	0.00363489181805303
										504	MIF	7810.05237167139	-1.01574054031251	0.0955638293275497	-10.6289225479968	2.18623569013748e-26	7.166602049809e-24
										505	ASB16-AS1	191.915173844009	-1.01614170647593	0.24597360577492	-4.13110058404298	3.61030556759308e-05	0.000322037885119389
										506	CCND3	14104.5028958681	-1.01638202112989	0.0916418672108832	-11.0908043677354	1.39031929999296e-28	5.65764071007481e-26
										507	TUBA1B	56608.0668723052	-1.01686423448302	0.0886003992670642	-11.476971242736	1.72207784649e-30	7.81624641016479e-28
										508	SEMA4A	130.83642100077	-1.02074814492503	0.261890634590106	-3.89761224765687	9.71457981709887e-05	0.000769407761218683
										509	KIFC1	2288.26881833874	-1.02124901623742	0.103174033891474	-9.89831431144433	4.23350345691514e-23	9.08355896273738e-21
										510	PHPT1	996.002876431348	-1.02413229514303	0.118120409111479	-8.67023999363639	4.3121053836687e-18	4.54349603863164e-16
										511	TICRR	1478.30319529652	-1.02516945333221	0.128188816816693	-7.99733922810273	1.27136615443621e-15	1.00022613256678e-13
										512	STRIP2	264.069200038341	-1.02669579925365	0.197233101995051	-5.20549435601036	1.93480828325318e-07	3.40278279443679e-06
										513	ASMTL-AS1	81.9256646996987	-1.02688099410745	0.373576446754088	-2.74878409233175	0.00598167734221803	0.0236481655998375
										514	POLD1	3724.19356233402	-1.0284622257917	0.101944283293601	-10.0884737482504	6.21279617082894e-24	1.40994630022985e-21
										515	C5	57.8210756100292	-1.03187862414804	0.419991077911889	-2.456906059239	0.0140139326977124	0.0471029392667914
										516	RRM2	8819.81323411374	-1.03345842952876	0.207468625677996	-4.98127572856607	6.31664611922207e-07	9.56902963452371e-06
										517	APOBEC3B	113.369275293295	-1.03531430535548	0.280842352082304	-3.6864607409785	0.000227394502463419	0.00158546222536138
										518	C17orf53	270.977586692982	-1.03645384698189	0.192088372008236	-5.39571362985703	6.8251730720912e-08	1.35367844409661e-06
										519	FLT3	73.2422511381841	-1.03859390632495	0.369320759795981	-2.81217310096157	0.00492080136899647	0.0202406333062138
										520	ITPR3	1464.33010297893	-1.04156572224689	0.120318819438632	-8.65671494373439	4.85554972417029e-18	5.07082675176403e-16
										521	SPAG5	2414.95682550493	-1.04615168496219	0.109897310932528	-9.51935653461519	1.74254671416547e-21	2.85608246859259e-19
										522	DDX11	1775.20349197814	-1.04634243349363	0.117995825678087	-8.86762245596918	7.47241821783194e-19	8.7308918206569e-17
										523	CSAD	59.5570474736753	-1.04770019668685	0.392404081950781	-2.66995233963511	0.00758620141862165	0.0285930255321476
										524	FBXL19-AS1	88.4562927637636	-1.05136204510307	0.32091219778599	-3.2761672892353	0.00105226212276744	0.00576496996786379
										525	CD22	725.54784321301	-1.05167074172097	0.129020985637263	-8.15116034439308	3.60448812188961e-16	3.01677761180279e-14
										526	TUBG1	1375.04260643244	-1.0525733445278	0.106814346013571	-9.85423198110552	6.57171831186365e-23	1.38487228211255e-20
										527	SLC25A10	896.962353287659	-1.05576217113959	0.139841272084391	-7.54971801531137	4.36201634325725e-14	2.8129046375289e-12
										528	C16orf59	518.111101220159	-1.06223962895768	0.161849403290325	-6.56313589894576	5.2687787331278e-11	2.01872915031303e-09
										529	SLC17A9	624.460963908117	-1.06361737630446	0.149362566245134	-7.12104379994954	1.07112742964777e-12	5.47202372176337e-11
										530	APOBEC3C	988.516505623363	-1.06405870582479	0.119240490570089	-8.92363576112044	4.51226061330239e-19	5.4335905609777e-17
										531	CYP27B1	89.8830907117505	-1.06919588910691	0.33464178668959	-3.19504596148561	0.00139808573767969	0.00726903248089779
										532	GOLGA2P5	474.227078430207	-1.077539269105	0.179529453402057	-6.00201943851433	1.94878363380002e-09	5.37327001459673e-08
										533	E2F7	719.377944192036	-1.07911480655403	0.154040967686613	-7.0053754060376	2.46324456089514e-12	1.21626565117672e-10
										534	CPNE7	1649.3404679241	-1.07933532515998	0.101975227253585	-10.5842894811694	3.52444479959365e-26	1.08344637464992e-23
										535	NAA38	1019.29811315999	-1.08020400115327	0.137061918569624	-7.88113877600918	3.24410757231048e-15	2.43845308667745e-13
										536	CCDC183-AS1	302.357331397294	-1.08110238338831	0.186824574240447	-5.78672472710636	7.17720483223239e-09	1.79826314703131e-07
										537	ITM2A	169.238927783884	-1.08132186575494	0.239794212967933	-4.50937431880202	6.5019099582539e-06	7.35657137270895e-05
										538	LOC729218	126.531922165475	-1.08165468541392	0.284989538422865	-3.79541891747959	0.00014739436216309	0.00109949485959964
										539	CLN6	941.551242763369	-1.08190045526355	0.116420449090251	-9.29304485352782	1.49936408418914e-20	2.08164653617836e-18
										540	LILRB2	68.5964202935231	-1.08249006513453	0.360305791976015	-3.00436487350885	0.0026613594757381	0.0121495950379827
										541	KCNAB3	171.391937593995	-1.08844521412694	0.247254486159675	-4.40212523959638	1.07195645854476e-05	0.00011284708445394
										542	AHSA2	509.199875940135	-1.08874150898185	0.399479286718293	-2.7254016545534	0.00642233060868675	0.0249911657775871
										543	LOC100506123	156.740253372493	-1.0899003260775	0.271263925407054	-4.01785944976657	5.87292077628693e-05	0.000494339073330685
										544	ESAM	1081.59720126066	-1.09005724235213	0.11708211737711	-9.31019413358543	1.27598911526446e-20	1.79261280348046e-18
										545	PIDD1	1196.77853445325	-1.09507112171708	0.117073910090891	-9.35367342618797	8.46553316014041e-21	1.23335502250391e-18
										546	TMEM143	151.929307007416	-1.09895337893726	0.24494254984843	-4.48657605474136	7.23768885490357e-06	8.09806905749499e-05
										547	H2AFX	3695.84384314877	-1.09928485034932	0.0940214015855908	-11.6918577239949	1.40284064376044e-31	7.88329639857948e-29
										548	ZDHHC12	253.003594604932	-1.10136058746918	0.201515550912175	-5.46538757174716	4.61896472116935e-08	9.59654976664076e-07
										549	KIF24	382.983723579582	-1.10310338014254	0.184225031120417	-5.98780401031123	2.12693137699637e-09	5.79674761661298e-08
										550	FANCG	1393.05758038591	-1.10584270490625	0.122012670056321	-9.06334321178116	1.26512198048869e-19	1.60534456900506e-17
										551	IL12RB1	67.9262901800663	-1.10951340937197	0.367745230463425	-3.01707083453886	0.00255230163069145	0.0117563276907845
										552	LTB4R	259.86630194758	-1.11184182532069	0.206678740699189	-5.37956551099235	7.46658210734908e-08	1.46367334632602e-06
										553	XRCC2	587.415417688787	-1.11402031318351	0.154421859229688	-7.21413612516162	5.4277439044439e-13	2.97920027052756e-11
										554	FANCA	1448.83474831214	-1.12472082625473	0.12864313077195	-8.74295284564057	2.2709548421893e-18	2.50462972828747e-16
										555	E2F8	1190.19920136105	-1.129110211732	0.130855581437756	-8.62867444648573	6.2067079346226e-18	6.3142552014208e-16
										556	C2orf48	57.7396272430292	-1.13116224622032	0.39140732066425	-2.88998745424752	0.00385257201227066	0.0164368048867701
										557	APOBEC3G	1781.23084186554	-1.13284080695896	0.0986911975854011	-11.4786407975106	1.68915001992277e-30	7.81624641016479e-28
										558	BTNL9	256.404515892994	-1.13319250605212	0.199380068332785	-5.6835796854112	1.31904221873019e-08	3.07022035961241e-07
										559	TRABD2A	112.57774581739	-1.13949061116766	0.282872324491998	-4.02828595273164	5.61849813117432e-05	0.000473937787319429
										560	LOC729737	59.1141873201062	-1.14504620602711	0.396762438950013	-2.88597431011199	0.00390204006550619	0.0166178184096133
										561	ECM1	113.742910398339	-1.15941110484665	0.284227335711461	-4.07916818396262	4.51971309208593e-05	0.000392473393669655
										562	PABPC1L	195.602875007969	-1.16057691351997	0.265440654151138	-4.37226511979267	1.22964075897082e-05	0.000127289391198374
										563	PRR22	82.7394658757138	-1.16355899095163	0.329121144555379	-3.53535167885831	0.000407232788516199	0.00261040420275919
										564	LAT2	1537.61852392954	-1.16360214682346	0.101579607150992	-11.4550762644104	2.21767977820677e-30	9.69290335652521e-28
										565	CLEC2D	1516.9356647356	-1.16414479691986	0.108688004711154	-10.7108857137791	9.04918593431307e-27	3.05112694888082e-24
										566	BRICD5	55.1425829837656	-1.16420832992656	0.397814768112845	-2.92650857445372	0.0034279005645457	0.014905178541711
										567	CDC45	2191.50883324541	-1.16459777288261	0.230991388827478	-5.04173674522744	4.61325652517959e-07	7.28795719593632e-06
										568	FANCD2	1456.40755834298	-1.1661262970805	0.27389393807756	-4.2575834473207	2.06648534940793e-05	0.000200382856272498
										569	SLC8A1	525.835268160842	-1.16653678134588	0.149946653657573	-7.77967865831708	7.27089971730116e-15	5.23194436365067e-13
										570	TONSL	2122.0475770684	-1.17531215694583	0.0978290141850882	-12.0139425582087	3.00184987549216e-33	1.96804613226016e-30
										571	EPAS1	200.732033949814	-1.18183699950849	0.228861239468137	-5.1639893336898	2.41741477596151e-07	4.14048066344292e-06
										572	KIF18B	969.383422188049	-1.1830858919308	0.125401873713824	-9.43435577869183	3.93404246221383e-21	6.27373447251154e-19
										573	LOC100133331	493.137377985134	-1.18645995476547	0.480486029410547	-2.4692912637252	0.013538097592978	0.0459089338203258
										574	WDR62	1143.61340797028	-1.186538736997	0.11745574345989	-10.1020069521095	5.41230284940173e-24	1.25236442991745e-21
										575	UBXN11	181.82504673964	-1.19218753150271	0.228390594453685	-5.2199502100971	1.78971239345758e-07	3.16647615520134e-06
										576	SGK494	128.061848783036	-1.19987230486551	0.289529553655907	-4.14421356892468	3.40981854613288e-05	0.000306701742857578
										577	KLRAP1	52.1259023067475	-1.20333138551787	0.432283455415289	-2.78366282688716	0.0053748876465856	0.021677733806342
										578	AOC2	63.7818440204907	-1.21039292729926	0.402202876454386	-3.00940892807496	0.00261756541231166	0.0120053981464011
										579	GBAP1	62.9361744446643	-1.21480911115629	0.389246492274194	-3.1209250057944	0.00180283939751501	0.00893545053762059
										580	AURKB	1653.09020321569	-1.22363356419556	0.119607819252481	-10.230381022269	1.4494795885689e-24	3.63942736695779e-22
										581	PTGFRN	80.6825542015462	-1.23064992134163	0.337377394431464	-3.64769525657011	0.000264603213156428	0.00181019276432406
										582	SERINC2	109.039083680313	-1.23330963522562	0.292780718227429	-4.21240047053781	2.52671059961093e-05	0.000237780795741695
										583	MACROD2	45.5140313137006	-1.24047624412242	0.440041686190414	-2.81899711561792	0.00481739510146438	0.0198915603892166
										584	LCN6	333.159200798541	-1.24704178809698	0.188746461697204	-6.60696776450061	3.92271411581806e-11	1.54822572845381e-09
										585	CHTF18	2287.34635531617	-1.24783466208982	0.0987534763637097	-12.6358555469383	1.33929437328036e-36	9.87813306192595e-34
										586	WASH5P	142.729153945891	-1.26257201980527	0.299800130606693	-4.21137915200455	2.53816325277923e-05	0.000238478220908023
										587	LINC01001	48.2324388731639	-1.26807432359551	0.434284003920475	-2.91991948160199	0.00350121834368046	0.015140299623955
										588	KCNN4	559.226912114715	-1.26901972921263	0.150695168103545	-8.42110430734356	3.72952031657381e-17	3.49302136951488e-15
										589	PKMYT1	2037.06171598659	-1.26913188927218	0.116958114717554	-10.8511657556814	1.96897868054287e-27	7.04118709366253e-25
										590	RLTPR	430.305776439688	-1.27259753448439	0.158548614642539	-8.02654464911953	1.00256355630253e-15	8.04847110743274e-14
										591	GAL3ST4	59.0399949903608	-1.27882979228558	0.424728216330355	-3.01093674287677	0.00260443103597432	0.0119637565805889
										592	SPC24	206.774765528714	-1.2796445795043	0.231668679592038	-5.52359767301178	3.32127517914718e-08	7.12066554382607e-07
										593	MTUS1	41.850692799769	-1.28750430631368	0.456586613805043	-2.81984680975213	0.00480465804983382	0.0198459116717147
										594	RFX2	198.603275340124	-1.29128233343535	0.226084792101635	-5.71149576860909	1.11987482339626e-08	2.6537435323091e-07
										595	CORO6	223.678587026205	-1.303194147844	0.228194577228697	-5.71089008192309	1.12386819190847e-08	2.65786944543325e-07
										596	CENPM	1141.52220527555	-1.30365126187252	0.134074696355246	-9.72332063626941	2.39830037772361e-22	4.71705712625272e-20
										597	LOC100288152	90.4480773005211	-1.3120319221989	0.328402673007945	-3.9951925792247	6.46416866979097e-05	0.000536076278792714
										598	PTCHD2	112.877976819504	-1.31254201274924	0.291308025938617	-4.50568434741929	6.61593733005361e-06	7.46411820573256e-05
										599	SMARCA5-AS1	131.425170453651	-1.31466823092929	0.277639180741297	-4.73516824037271	2.18873460789819e-06	2.87630925476687e-05
										600	S1PR1	47.1484065934009	-1.31576329073944	0.434884696096268	-3.02554516760501	0.00248185332520201	0.0114991562978834
										601	ADGRF3	114.144965003521	-1.32285595785157	0.30360838019878	-4.35711279440133	1.31789360522765e-05	0.000135540992459476
										602	DDB2	837.401125072725	-1.33291289984493	0.136885442734161	-9.73743352997385	2.08760039991679e-22	4.24754695162381e-20
										603	TLE2	168.310048250785	-1.33302052151457	0.238538733186964	-5.58827702195337	2.29333599808553e-08	5.08715378071567e-07
										604	C9orf116	30.9488862673773	-1.34495396297337	0.545257000840556	-2.46664226392328	0.0136386538735718	0.0461306260710864
										605	PCNA-AS1	1707.32777314064	-1.34666389136564	0.132913514368203	-10.1318808532521	3.98901484021768e-24	9.41487282588176e-22
										606	ARHGAP33	465.038503126455	-1.35324121674093	0.178289960986891	-7.59011449242744	3.19622943210197e-14	2.11902828810311e-12
										607	LAIR1	1446.51382998428	-1.35393442881709	0.106690512937398	-12.6902982424644	6.69304302966608e-37	5.26564005287263e-34
										608	NUDT8	58.3426804671883	-1.36523149322909	0.398378573527771	-3.42697018351042	0.00061035608468209	0.00365624982504231
										609	FAM129C	2680.51598755741	-1.37727108169042	0.107297878248178	-12.8359582144282	1.03119163513267e-37	1.03349638176822e-34
										610	SPDYE6	112.296686860421	-1.37768951643616	0.290139949461974	-4.74836201974564	2.0507072083433e-06	2.71460695629897e-05
										611	SLFNL1-AS1	69.4656664354186	-1.37896394404756	0.394467130322727	-3.49576387497579	0.000472706803874541	0.0029531037546445
										612	IKZF3	124.199362115426	-1.3791714827345	0.289615262741137	-4.76208149280872	1.91606271342471e-06	2.56075380307192e-05
										613	FBXO43	91.2078246310659	-1.38174574349803	0.331548347763837	-4.16755430336892	3.07885180970876e-05	0.000280567800821413
										614	GOLGA8A	118.397107901779	-1.39841837477006	0.305019694100223	-4.584682241241	4.54677368748964e-06	5.40347193213144e-05
										615	ESPL1	1661.88124027638	-1.40836811817188	0.109793286349617	-12.8274520692202	1.15087035974789e-37	1.04472470118345e-34
										616	LY6G5B	62.2336525101172	-1.40865751577796	0.430398783072818	-3.27291240398242	0.00106445460604567	0.00581287774453724
										617	MYH15	29.5800116480134	-1.41405000208032	0.545276235819236	-2.59327274726327	0.00950673438955053	0.0345409398186841
										618	GPR19	29.4101469145411	-1.4166814592563	0.561397764689604	-2.52348966875488	0.011619647481379	0.0408227031639636
										619	CD34	286.778778415758	-1.42639116997565	0.189250924756031	-7.53703672420334	4.80770970927231e-14	3.08346642821318e-12
										620	SERHL2	189.600313113038	-1.42985549510999	0.225632528654967	-6.3370982173253	2.34132751097877e-10	7.82610905895425e-09
										621	TK1	3300.32752789767	-1.4365341370796	0.256568872155685	-5.59901957322366	2.15567460466045e-08	4.80890661807145e-07
										622	C21orf58	504.814944395136	-1.43987904994181	0.159828885544989	-9.00887874574154	2.08173901833288e-19	2.61346831439854e-17
										623	LRRC7	83.8547717309439	-1.44622051650634	0.332851279274189	-4.34494504470569	1.39310534865909e-05	0.000142091929295816
										624	CTBP1-AS	66.5063968563314	-1.44770679069845	0.400744019536444	-3.61254746202593	0.00030320358743666	0.00203417028728825
										625	HIF3A	58.3964351548369	-1.45415974961097	0.433228769813262	-3.35656320848167	0.000789176796000594	0.00455852930474939
										626	RPL36A-HNRNPH2	601.426822810741	-1.46449458490487	0.341447353207529	-4.28907874419737	1.79415759711598e-05	0.000177502353522535
										627	CDCA3	485.667121266495	-1.46846245160266	0.160100584709801	-9.17212422593206	4.63788123225537e-20	6.1496220698703e-18
										628	TCIRG1	1662.61652666283	-1.47877476349295	0.110649074376178	-13.3645470766931	9.742621651605e-41	1.27747420122878e-37
										629	NRGN	659.305754646941	-1.49170557037117	0.138453158420536	-10.7740811938741	4.56315113126199e-27	1.58381607353008e-24
										630	ASIC3	26.3967670469465	-1.50238045245116	0.590600137009019	-2.54382002019111	0.0109647565314997	0.0388457195521549
										631	PTCRA	60.4993947159056	-1.51051963533251	0.391616509752151	-3.85713982356999	0.000114721544285694	0.000884855519029723
										632	FAM13A-AS1	34.957673532325	-1.51261124536122	0.524841724229903	-2.88203314547955	0.00395118167809868	0.0168028450390063
										633	TUBA4A	982.626329814551	-1.51282107349679	0.118300753653192	-12.7879242251638	1.91521238226192e-37	1.61438723736235e-34
										634	RECQL4	2044.12775501245	-1.51422369099878	0.0965143034763832	-15.6891117322243	1.7955047900945e-55	5.2971880069763e-52
										635	TCEA3	112.094858653917	-1.54997343035797	0.294626406352685	-5.26080961155449	1.43422480915591e-07	2.60389030351521e-06
										636	LOXL3	24.950983357542	-1.56966948954392	0.612048506975148	-2.5646161564898	0.0103290000126497	0.0369706988784369
										637	MAMDC4	128.211138758531	-1.56979870029409	0.288581507279223	-5.43970649780823	5.33684187527404e-08	1.08399433683492e-06
										638	CCM2L	69.1179949066139	-1.5743909465238	0.379229931661857	-4.15154716196722	3.30235193110354e-05	0.000298628775011133
										639	MTRNR2L8	75.8642535746729	-1.5751779115687	0.367932241238444	-4.28116303770151	1.85919079429077e-05	0.000183141156622917
										640	GPRC5B	97.8344145902626	-1.57995581892643	0.326477281233133	-4.83940509722085	1.30228359206996e-06	1.82088254384095e-05
										641	PHLDA3	43.8236552865652	-1.61171677712306	0.466916481476444	-3.45183098276296	0.000556796389073112	0.00338349855172595
										642	SAMHD1	77.0771133445029	-1.62297739633773	0.358456914168584	-4.52767775480662	5.96354307969022e-06	6.84589220655878e-05
										643	GZMK	50.7786085730067	-1.62405757891558	0.43536558275006	-3.7303306537392	0.00019122864096685	0.00136769041942412
										644	PVRIG2P	84.2681071117305	-1.62810063191193	0.37202907510864	-4.37627255729002	1.20726038708077e-05	0.000125461923518018
										645	CD52	85.0506944490121	-1.63719431687274	0.337038026480058	-4.85759525110918	1.18819982525646e-06	1.67326326227345e-05
										646	RNF139-AS1	21.8147150227855	-1.64674851909435	0.651100756833033	-2.52917617098798	0.0114330623684551	0.0402510647404949
										647	MT2A	934.554092111354	-1.64756396684982	0.126151574285614	-13.0601934710671	5.55863395514804e-39	6.55974393047021e-36
										648	LINC00431	20.9910355814776	-1.66049257407503	0.670281694883445	-2.47730556682407	0.0132378513559334	0.0451111417416605
										649	GPR174	73.1416718022387	-1.67216834846116	0.378364256901016	-4.41946700292734	9.89446268644097e-06	0.000105573737940949
										650	IQGAP3	585.106192388445	-1.674784251426	0.157882193007296	-10.607809655574	2.74099271721119e-26	8.74228515021872e-24
										651	TBX2	98.0275886163856	-1.67697570733192	0.315161642033676	-5.32100193573915	1.03197304554701e-07	1.9454175575879e-06
										652	ADAMTS15	43.3434934307567	-1.70348821230756	0.46347435305535	-3.67547459978679	0.00023740766146318	0.00164548491978407
										653	DDX12P	743.973766363914	-1.71559156759982	0.152045681159936	-11.2833955855359	1.58507255875969e-29	6.68051473782969e-27
										654	TERT	113.041088380067	-1.72905687713754	0.294759366544714	-5.86599468375247	4.46448100191326e-09	1.16047005073961e-07
										655	GNB3	20.351070135911	-1.74027132926545	0.684094576122381	-2.54390458572226	0.0109621023994463	0.0388457195521549
										656	MTRNR2L2	36.2350665676159	-1.79046099457281	0.546265063018911	-3.2776414158319	0.00104678281147365	0.00574383572924499
										657	MIR210HG	71.4363860932986	-1.79610667017805	0.364491513293089	-4.92770504846787	8.32010889413772e-07	1.22425941470972e-05
										658	LTB4R2	50.7833464215347	-1.81624516335309	0.437382276746214	-4.15253488747774	3.28812606315637e-05	0.000298256538595759
										659	LOC100288123	34.2129237348079	-1.85011914986865	0.571807607770909	-3.23556231978271	0.00121403380617145	0.00648859282003136
										660	ISM2	19.869267934804	-1.85750044250747	0.690364729060225	-2.69060739101783	0.007132207556447	0.0271857820974261
										661	DDIT4L	2370.88933434239	-1.89003056753745	0.0998404544412244	-18.9305084608774	6.39422164434987e-80	3.77291048124864e-76
										662	DPP9-AS1	25.5132540195515	-1.89235289703551	0.651663880123508	-2.90387875522096	0.00368570861966106	0.0158278920744615
										663	BCL6	115.93143629416	-1.92710490950328	0.308587851809901	-6.24491501593664	4.24030601675082e-10	1.35242841361288e-08
										664	WDR90	934.251085972997	-1.93351926213491	0.150650257803228	-12.8344902314099	1.05092420822123e-37	1.03349638176822e-34
										665	XKR4	79.8504629641951	-1.96145376114305	0.365382295959104	-5.3682233179754	7.95160587754635e-08	1.53328269543994e-06
										666	DERL3	319.668884277152	-1.96177998546349	0.209078279789423	-9.38299275964646	6.41261828711821e-21	9.5791529628205e-19
										667	MPO	18.3541566996251	-1.97548546808103	0.741383176987451	-2.66459440866766	0.00770812268766983	0.028978514124623
										668	LOC642846	295.581215645095	-1.97567191931455	0.211392144132911	-9.34600444788693	9.10213645533977e-21	1.3099306379203e-18
										669	ROR2	20.8664937811371	-2.00438733802855	0.674131677503922	-2.97328757113166	0.00294628270176502	0.013210137600125
										670	HRK	30.6853393923178	-2.08594640153429	0.565119565785225	-3.69115940736524	0.000223234172609269	0.00156065549227606
										671	SENP3-EIF4A1	61.3756188344247	-2.09822386583975	0.420492337551281	-4.98992176185342	6.04037524437068e-07	9.2215353504293e-06
										672	KIF7	28.9022155444106	-2.18078393315851	0.623869678488713	-3.4955760928169	0.000473039554117124	0.00295361893023078
										673	MIR6723	52.9287762938321	-2.1940752600519	0.450969156661697	-4.8652446129433	1.14315335038665e-06	1.62169297629063e-05
										674	HIST1H1E	17.7544543788709	-2.20185206251449	0.752473369636939	-2.92615280667921	0.00343182326862127	0.0149167390029464
										675	FN3K	18.1618255970049	-2.40284770849252	0.749072362107084	-3.2077644698217	0.0013377100279123	0.00702944531176164
										676	DMC1	21.6229448700706	-2.49838524640726	0.711845161776341	-3.50973130192075	0.000448559731020216	0.00282618974146801
										677	TLR10	39.0424844588578	-2.50027191955536	0.521955573526443	-4.79020063463062	1.66614630965483e-06	2.2574273938274e-05
										678	RASD1	1638.85889190839	-2.69049661845728	0.114945972013046	-23.4066193998682	3.65923158361028e-121	4.31825919181849e-117
										679	CAPSL	17.8233069938885	-2.71811056677236	0.781075532212562	-3.47995866555023	0.000501491147379585	0.00309523903254523
										680	TUBB6	55.8521547290796	-2.76337628033349	0.434115712148747	-6.36552928862118	1.94617431090533e-10	6.67639623342843e-09
										681	HIST1H4C	145.075385370778	-2.92969367473327	0.30201864719949	-9.70037347660239	3.00397010437285e-22	5.7177179357587e-20
										682	GZMA	76.6953417713448	-4.03436818944458	0.475301017827041	-8.48802766694824	2.10173540720972e-17	2.03299832299032e-15
										683	HIST2H2AA4	27.2625115263004	-8.13383107766544	1.53104564395125	-5.31259868691702	1.08072864971371e-07	2.02042529224262e-06
										684	SULT1A3	29.6269186410196	-8.26688909665377	1.52396461703356	-5.42459385490556	5.80864631166395e-08	1.1717578653666e-06
										685	SERF1A	138.273806336459	-10.6362300779749	2.74739947674244	-3.87138097972783	0.000108220495433187	0.000844649514951749

## Sheet: Figure 4
	Figure 4b				Figure 4c				Figure 4h								Figure 4i								Figure 4j
	Time (s)	4 mM Ca2+	0 mM Ca2+		0 mM Ca2+	4 mM Ca2+			Time (s)	Ctr	+ SPK-601		Time (s)	Ctr	+ Manoalide		Time (s)	Ctr	+ SPK-601		Time (s)	Ctr	+ Edelfosine			Ctr	U73122	Edelfosine	3-Nitrocoumarin	SPK-601	D609	Manoalide
	0.7179	-0.00212482	0.00328335		0.0242942	0.0864821			0.7198	-0.00930901	-0.00790232		0.7154	-0.00767776	0.00243735		0.7184	-0.0139107	-0.0136903		0.7204	-0.00573573	-0.00252758		Nalm-6	0.107956	0.0139374	0.0129425	0.0243747	0.00119021	-0.0138787	0.00051601
	4.5747	-0.0047143	0.00124212		0.0298133	0.037529			4.5808	-0.0073298	-0.0102281		4.573	-0.0121222	-0.0233459		4.586	0.0295833	-0.0204771		4.5604	0.00230664	0.0144247			0.122836	0.0351529	0.00295918	0.00505302	0.00520718	0.00564859	-0.00538288
	9.0867	-0.00954446	0.00176644		0.0262972	0.125877			9.067	-0.00893809	-0.0041094		9.0922	-0.0118936	-0.00062756		9.0448	0.00162414	-0.0260947		9.0632	-0.00027225	0.0103849			0.0569174	0.0488042	0.0285587	0.00623605	0.0101304	0.0108433	0.011618
	13.5736	-0.00722118	0.00071384		0.0516213	0.0691407			13.5698	-0.00616588	-0.0040734		13.5762	-0.009088	-0.010999		13.5572	0.0192239	-0.0144221		13.552	-0.00346425	0.0144947
	18.0842	0.00078719	-0.00335157		0.0321689	0.125601			18.0588	0.0052372	-0.0116822		18.0914	-0.00806384	-0.0225742		18.046	0.0146575	-0.0167747		18.068	-0.00258657	0.00537692			Ctr	U73122	Edelfosine	3-Nitrocoumarin	SPK-601	D609	Manoalide
	22.58	-0.0114349	0.00489271		0.0311685	0.033778			22.575	-0.00617855	-0.0166633		22.5698	0.00420415	0.00022446		22.562	0.0194814	0.00292576		22.5708	0.0023172	0.0107098		RS4;11	0.0612038	0.0210252	-0.0281017	0.0141009	-0.0172205	0.0371946	-0.0278488
	27.0977	-0.0104311	0.00576961						27.0814	-0.00447948	0.00075086		27.1058	-0.00409077	0.00220647		27.0648	-0.00256564	-0.0195878		27.0596	-0.00258731	0.00512525			0.11353	0.0292861	0.0040349	0.0145995	-0.0118818	0.0392267	-0.0224084
	31.5936	0.00263448	0.00051891						31.565	-0.00123006	-0.00820745		31.6018	0.0074872	0.00971754		31.5536	-0.0201755	-0.015127		31.562	-0.00914187	-0.00969137			0.138946	-0.00399732	-0.0267899	0.0271053	-0.0225667	0.0146069	-0.0445104
	36.1016	-0.00642068	-0.00068262		Figure 4e				36.0734	-0.00923275	0.00091554		36.105	-0.0104998	-0.0020326		36.0696	0.0305935	-0.00745356		36.0508	0.00235474	0.0163736
	40.6076	-0.00761658	0.0037327		Ctr	Dex_100nM			40.5762	-0.00843231	-0.00566359		40.6142	-0.00609724	0.0232224		40.5732	-0.00117504	0.0137287		40.5668	-0.00163392	-0.00654782
	45.1053	0.0002985	0.00085949		0.571336	2.39427			45.0754	-0.00116898	-0.00264001		45.097	-0.00121941	-0.00887797		45.058	0.00798895	-0.00928084		45.07	-0.00294098	0.00236046		Figure 4k				Figure 4l				Figure 4m
	49.5943	-0.0012207	0.00348075		1.81134	2.71329			49.5794	0.0011661	-0.00212005		49.6058	0.00230961	-0.0126649		49.5668	0.0153702	-0.00335368		49.5588	0.00431527	-0.00246066		Time (s)	Ctr	+ Edelfosine		Time (s)	Ctr	3-Nitrocoumarin			Ctr	U73122	Edelfosine	3-Nitrocoumarin	SPK-601	D609	Manoalide
	54.0941	1.3848e-05	0.00459342		0.59927	2.79389			54.1078	0.00272445	-0.00397047		54.0994	0.00624515	0.00628634		54.0628	-0.0106502	-0.00691538		54.0644	0.00343181	0.00324743		0.7134	-9.0431e-05	-0.0202791		0.7156	-0.0157434	0.00150756		Nalm-6	0.044684	-0.0187439	0.00759853	0.00072671	0.0236981	0.0110808	0.0134548
	58.5982	-0.00637279	0.00320168						58.5736	-0.0024635	0.00310977		58.6082	-0.00819192	-0.0056865		58.5684	0.0043065	-0.00109783		58.578	-0.00276329	-0.00329654		4.5414	0.0113748	-0.0137809		4.5732	-0.0184044	-0.00486805			0.0446757	-0.0340088	0.00386073	0.00113634	0.0251237	0.0108769	0.00228681
	63.0974	-0.00351994	-0.00054551						63.0994	-0.00513879	0.00261593		63.1106	-0.0077878	0.0179812		63.074	0.0148169	-0.00272223		63.0628	0.00071936	0.00351897		9.0208	0.00675217	-0.0178302		9.0696	-0.0105252	-0.00159128			0.0329793	0.0178205	0.0105937	-0.00013421	0.0306112	0.00336861	0.00915703
	67.593	0.00169506	-0.00252348		Figure 4f				67.5732	0.00068889	-0.00484384		67.5994	0.00956332	-0.00485506		67.5564	0.00776707	-0.00158795		67.572	0.00462318	0.00882337		13.5368	-0.0002165	-0.0125511		13.5728	-0.0144125	-0.00408073
	72.0913	-0.00540105	0.00654477		Control	Dex	Dex+U73122		72.0792	-0.00714095	-0.0017486		72.1058	-0.0100561	-0.00571835		72.0656	-0.0246653	0.0159607		72.0572	-0.00323263	-0.0168661		18.0394	0.00065421	0.0145365		18.066	-0.00327595	-0.00905655			Ctr	U73122	Edelfosine	3-Nitrocoumarin	SPK-601	D609	Manoalide
	76.6053	0.00429755	0.00111735		14986.5	16371.8	14697.8		76.584	0.00732715	-0.00827548		76.6186	-0.00971328	0.00376595		76.5584	-0.0122889	-0.0238771		76.5732	-0.0070856	0.00786248		22.549	-0.0134583	-0.0376082		22.5658	-0.0194018	-0.00098826		RS4;11	0.0617085	0.0380283	0.0104693	0.0164126	-0.0276804	-0.00841034	-0.0285028
	81.0994	0.00389277	-0.00869541		14549.8	15840.8	14766.2		81.0728	0.00040759	-0.00321939		81.1074	-0.0104771	0.00195764		81.0676	-0.0053788	0.0166824		81.0764	-0.00343328	-0.00597937		27.0346	0.0184749	0.010973		27.0824	-0.00915623	0.00348359			0.0653572	0.0367591	0.0157304	0.00583546	-0.0190418	-0.00118644	-0.017908
	85.5988	0.00654318	-0.00580895						85.5858	0.00203666	0.00895746		85.6102	1.6399e-05	-0.00820573		85.5596	-0.00495626	0.00350839		85.5652	-0.00064846	-0.0115782		31.5678	-0.00427822	-0.00433232		31.5822	-0.00645105	-0.00301876			0.0596332	0.0414187	0.0206468	0.00596995	-0.0280037	0.00627897	-0.0114844
	90.1043	-0.00409914	-0.00782355						90.0748	-0.00540444	0.0052143		90.119	0.0120341	0.0118696		90.0588	0.00222333	0.0171088		90.0708	0.00018243	0.0103888		36.0672	0.0106132	0.0230137		36.0788	-0.00249308	-0.00285218
	94.5961	0.00417122	0.00645894						94.5976	0.00579685	0.00428037		94.613	0.0160576	-0.00473016		94.5748	0.0134556	-0.0137062		94.5532	0.00389119	0.00633977		40.543	0.0230933	-0.0163233		40.5616	-0.00286368	-0.0017864
	99.1028	-0.00017452	-0.00058932		Figure 4g				99.0864	-0.00088199	-0.00299742		99.121	-0.00611495	-0.00749593		99.058	-0.00681328	0.00373027		99.0724	0.00586469	-0.0107721		45.0728	0.00497835	0.0048635		45.0948	-0.00568353	-0.00384895
	103.612	0.074026	0.0341571		Control	Dex	Dex+U73122		103.592	0.0433234	0.00017978		103.627	0.0300884	-0.0223964		103.563	0.0838079	-0.0246382		103.585	0.0462512	-0.0281017		49.538	-0.0205922	0.0206894		49.595	0.0019912	-0.00430039
	108.113	0.0652185	0.0336164		1.17448	2.61752	0.873697		108.108	0.0356802	0.0103596		108.13	0.0300099	-0.0381479		108.072	0.0590872	-0.0172205		108.064	0.0430268	0.0040349		54.0478	-0.00428916	0.00081669		54.0914	0.00167205	0.00246606
	112.606	0.0680851	0.0307944		0.719568	2.06432	0.945052		112.591	0.0382928	0.0110769		112.619	0.0433389	-0.0185763		112.565	0.0543896	-0.0118818		112.58	0.050586	-0.0267899		58.5534	-0.0033829	0.0138476		58.5914	-0.00267634	-0.00091102
	117.118	0.0742812	0.0349768						117.1	0.0368188	0.00700602		117.135	0.0298506	-0.0266839		117.071	0.0573861	-0.0225667		117.092	0.048155	-0.0035455		63.043	0.011614	0.00401921		63.0978	0.00173719	0.00592617
	121.623	0.0728629	0.0328385						121.603	0.04114	0.00359189		121.637	0.0442328	-0.024003		121.58	0.0634645	-0.0180103		121.58	0.0539468	-0.00570352		67.549	0.0098943	0.00583644		67.5876	-0.00716876	0.00200982
	126.113	0.0853168	0.0221788						126.122	0.0504329	0.00905744		126.126	0.0367684	-0.0312638		126.063	0.0577746	-0.0100548		126.085	0.048227	-0.0246582		72.0384	0.00028199	-0.0220587		72.094	-0.00134843	-0.0105869
	130.615	0.0731062	0.03662						130.608	0.0463283	0.0131389		130.63	0.039738	-0.0338834		130.581	0.0673601	-0.0166155		130.58	0.0598916	-0.0217498		76.5442	0.0140571	-0.0162426		76.584	0.00545041	0.00719186
	135.119	0.0722171	0.0249774						135.111	0.0421634	-0.00553676		135.126	0.0519247	-0.018116		135.084	0.0615777	0.00629331		135.087	0.0528265	0.00012942		81.0572	0.00273972	-0.00611793		81.0904	1.9425e-06	-0.00020229
	139.616	0.0883175	0.0288329						139.62	0.0538072	0.0136808		139.634	0.0511218	-0.0102781		139.572	0.0586414	-0.00501333		139.575	0.0521378	-0.0110914		85.55	-0.00356031	0.0219662		85.6006	-0.00337504	-0.00135083
	144.124	0.0828822	0.0375062						144.105	0.0450472	0.00837907		144.137	0.045149	-0.038479		144.076	0.0566973	-0.0113129		144.08	0.0628595	-0.0131064		90.0494	-0.0120366	-0.0251212		90.0968	0.00050666	0.00110275
	148.619	0.0821597	0.0354679						148.621	0.0450713	0.00119021		148.645	0.0481338	-0.0404517		148.564	0.0584052	-0.022735		148.584	0.065525	-0.00643444		94.5454	0.00527407	0.00236491		94.5966	0.00320911	-0.00134528
	153.123	0.0817456	0.0323617						153.107	0.0558371	0.00520718		153.141	0.0403544	-0.0319026		153.08	0.0372025	-0.0167498		153.08	0.0613143	-0.0303506		99.055	0.00937683	-0.00449003		99.093	0.0123067	0.00676862
	157.632	0.0884306	0.024758						157.61	0.0528512	0.0101304		157.647	0.0521699	-0.0394954		157.566	0.0327846	0.00025448		157.588	0.0569392	-0.00159141		103.561	0.0384592	-0.0103395		103.593	0.0192152	-0.0095239
	162.126	0.0923456	0.0397142						162.119	0.0480736	0.0126218		162.153	0.0646535	-0.0100994		162.069	0.0431787	-0.00834607		162.094	0.0575974	-0.0042091		108.04	0.0345687	0.00759853		108.099	0.0293038	-0.00336155
	166.626	0.0814619	0.0375985						166.615	0.0413727	-0.00115545		166.639	0.0518998	-0.022083		166.575	0.0500188	-0.0194528		166.58	0.0588629	-0.00603412		112.556	0.0446757	0.00386073		112.59	0.028568	0.0164126
	171.119	0.0838515	0.0308657						171.12	0.0558814	0.00860212		171.142	0.052107	-0.0254634		171.071	0.0391879	0.00724957		171.086	0.0579445	-0.00335747		117.046	0.0361208	0.0105937		117.115	0.032811	0.00583546
	175.624	0.0756395	0.0321436						175.606	0.0396831	0.013544		175.638	0.0402446	-0.0176299		175.579	0.0523911	-0.0224283		175.582	0.066233	-0.019666		121.552	0.0489523	0.00824792		121.609	0.02263	0.00596995
	180.128	0.0807057	0.0331784						180.11	0.0418767	0.00952237		180.147	0.0475626	-0.0261808		180.064	0.0410858	-0.0129148		180.088	0.0665744	-0.0337431		126.054	0.0515876	-0.00252441		126.112	0.0283785	0.00746029
	184.628	0.0835848	0.0411537						184.626	0.040373	0.0105542		184.652	0.060386	-0.00729077		184.568	0.0478955	-0.0200512		184.593	0.0648932	0.00126273		130.545	0.0289987	-0.00903539		130.625	0.0225507	0.0102357
	189.12	0.0826922	0.0306989						189.114	0.0434168	0.00275755		189.135	0.0537192	-0.018805		189.084	0.0533691	-0.00970514		189.099	0.0658365	-0.0155415		135.058	0.0281693	0.00574501		135.108	0.036239	0.00269811
	193.625	0.0857152	0.0328774						193.62	0.0462141	0.0153397		193.654	0.0731657	-0.0145501		193.569	0.0291427	-0.0212484		193.592	0.068159	-0.0199419		139.54	0.0320586	0,03055187*		139.639	0.0307507	0.0140324
	198.124	0.0795149	0.0290161						198.103	0.0475176	0.00611271		198.139	0.0595733	-0.0301707		198.077	0.0404225	-0.0190711		198.1	0.0717129	-0.0102531		144.053	0.0384628	-0.00422886		144.104	0.0412098	0.00856616
	202.628	0.0801253	0.0300654						202.612	0.0550048	0.00169693		202.643	0.0660174	-0.00136849		202.563	0.0779492	0.0301386		202.604	0.0669185	0.00039602		148.569	0.0328415	-0.00541168		148.618	0.0306493	0.00589546
	207.118	0.0797619	0.0332929						207.128	0.0430536	0.0128297		207.131	0.0571664	-0.00469094		207.079	0.0190344	0.00066912		207.092	0.0594845	-0.00877294		153.051	0.0206526	0.00777183		153.119	0.0335305	-0.00069996
	211.628	0.0865343	0.0340785						211.611	0.0497556	0.00544677		211.647	0.0464518	0.00039297		211.585	0.0479471	0.00081025		211.596	0.067811	0.00831337		157.564	0.04594	0.00604384		157.614	0.03145	0.0103874
	216.14	0.0808247	0.0328773						216.12	0.0388584	0.006577		216.151	0.0487952	-0.00287163		216.07	0.0446713	-0.0230358		216.092	0.0639041	0.0167193		162.046	0.0339112	-0.0093168		162.115	0.0394782	0.0045696
	220.647	0.0803958	0.0346197						220.603	0.045692	0.0163928		220.659	0.0660805	-0.00030871		220.574	0.0570403	-0.0288353		220.6	0.0705596	0.00084958		166.557	0.0185158	-0.00667309		166.608	0.0376994	0.00599348
	225.146	0.0883977	0.025266						225.121	0.0446357	0.00162703		225.144	0.0428268	-0.0331478		225.07	0.02304	-0.0230419		225.105	0.0630805	-0.0205282		171.07	0.0301387	0.00848581		171.114	0.0414843	0.0145996
	229.638	0.0859323	0.0245896						229.628	0.0469588	0.00182087		229.648	0.0527774	-0.0064724		229.578	0.0654638	-0.0152389		229.591	0.0735249	0.00112376		175.555	0.0398282	0.00041328		175.627	0.0382781	0.0106708
	234.143	0.0835357	0.0273934						234.111	0.048838	-0.00024644		234.146	0.0662854	-0.00681357		234.084	0.0211394	-0.0128285		234.107	0.0596738	-0.0029129		180.068	0.0157315	0.0126889		180.127	0.0346431	0.00736152
	238.639	0.0905358	0.0268581						238.617	0.0592535	0.0171902		238.632	0.0391242	-0.0166939		238.569	0.0284952	-0.00714614		238.593	0.0649581	0.013346		184.55	0.0401517	-0.00665739		184.624	0.0334346	0.00809459
	243.138	0.0921509	0.0371184						243.105	0.0569213	0.00406926		243.138	0.0593358	0.0168404		243.084	0.0558204	-0.00993521		243.096	0.0682029	-0.00437937		189.083	0.042265	-0.00228216		189.127	0.0405856	0.00163671
	247.647	0.0768065	0.0313893						247.619	0.0435053	0.0173378		247.643	0.05745	-0.0111737		247.591	0.0480864	-0.0103065		247.604	0.0719795	-0.00235414		193.584	0.0413365	0.00566433		193.638	0.0352084	0.00963779
	252.135	0.0894625	0.0339151						252.125	0.0484799	0.01614		252.139	0.0503693	-0.021403		252.074	0.0281266	-0.00623576		252.1	0.066972	-0.0196384		198.079	0.0333667	0.00255819		198.123	0.0374466	0.00510662
	256.646	0.0863748	0.0267784						256.613	0.0485138	0.0108567		256.646	0.0639701	0.00572672		256.58	0.0387585	-0.0162845		256.604	0.0648381	-0.0164117		202.589	0.0517326	-0.00560912		202.637	0.0363981	0.0102359
	261.137	0.0834103	0.0314564						261.116	0.0475366	0.0113169		261.129	0.0606984	-0.0128277		261.085	0.0477898	-0.0428038		261.092	0.0693057	-0.0364818		207.094	0.0312247	-0.00915349		207.117	0.0441329	0.00703029
	265.639	0.0771396	0.019182						265.634	0.0426361	-0.00139836		265.637	0.0636735	0.00193828		265.584	0.028451	-0.0218947		265.598	0.0685785	-0.0195326		211.585	0.0255951	0.0120642		211.631	0.0442897	0.00537133
	270.148	0.0821736	0.028345						270.117	0.0467123	0.00566247		270.153	0.0519059	0.00051601		270.089	0.0386915	0.00437809		270.102	0.0700486	0.00809537		216.09	0.0438229	0.00251033		216.136	0.0491042	0.00660296
	274.637	0.0889555	0.0228825						274.624	0.0424855	0.0139142		274.639	0.051873	-0.00538288		274.575	0.0197502	-0.0238188		274.6	0.0651887	0.00064066		220.583	0.0278413	-0.0216543		220.63	0.0517817	0.00861132
	279.145	0.0830845	0.0300784						279.132	0.0500837	0.00334674		279.142	0.0683527	0.011618		279.08	-0.00031564	-0.0145141		279.104	0.0603659	-0.00626401		225.083	0.0371839	0.00015237		225.133	0.0460797	0.0111
	283.639	0.0823356	0.0307862						283.618	0.0471037	0.00673884		283.63	0.0503406	-0.00195364		283.594	0.0404525	-0.0216104		283.609	0.0677589	-0.0115748		229.598	0.0279496	0.00528829		229.624	0.0425394	0.00753123
	288.144	0.0737764	0.0179809						288.134	0.0363067	0.0050595		288.146	0.0528815	0.0122879		288.08	0.0266083	-0.0176049		288.097	0.0599403	-0.00320308		234.08	0.0259753	-0.00317341		234.127	0.0393708	0.0080891
	292.648	0.0833977	0.0333278						292.62	0.0423381	0.00815925		292.65	0.0481424	0.00161589		292.585	0.0153557	-0.014862		292.611	0.062048	-0.0285757		238.591	0.030038	-0.00532144		238.643	0.0435012	0.0168029
																									243.076	0.0146802	0.0174507		243.125	0.0541244	0.0148836
																									247.587	0.0326885	-0.0185227		247.639	0.0383702	0.0154368
																									252.092	0.00775051	-0.0280091		252.12	0.043305	0.0115548
																									256.584	0.0206538	0.0119411		256.636	0.0461473	0.00831083
																									261.097	0.036225	0.0105588		261.138	0.0507191	0.00915621
																									265.58	0.042789	-0.00080977		265.632	0.0480373	0.0137812
																									270.09	0.030564	-0.01683		270.135	0,05877134*	0.0168864
																									274.595	0.0466452	0.00199015		274.628	0.0442121	0.00392593
																									279.085	0.0192882	0.00564935		279.131	0.0477872	0.0130157
																									283.591	0.0225889	0.00532601		283.643	0.041687	0.00449231
																									288.084	0.0236349	0.00038452		288.128	0.0479195	0.0061546
																									292.584	0.012437	-0.00652912		292.639	0.0488205	0.0149596

## Sheet: Figure 5
	Figure 5a															Figure 5g											Figure 5h
	Ctr	Dex 100nM	U73122 1µM	Dex + U73122	Edelfsodine 1µM	Dex + Edelfosine	3-Nitrocoumarin 1µM	Dex + 3-Nitrocoumarin	SPK-601 1µM	Dex + SPK-601	D609 1µM	Dex + D609	Manoalide 1µM	Dex + Manoalide			Blood					Bone marrow						Ctr	GF109203X	U73122	Dex	Dex+GF106203X	Dex + U73122
	4.0269	32.8787	13.8024	58.1807	14.0768	71.3218	8.87571	71.498	18.0467	70.1632	0	70.1892	17.6013	70.1632		#	Ctr (norm.)	U73122	Dex	Dex + U73122		Ctr (norm.)	U73122	Dex	Dex + U73122		subG1	1.69	0.88	5.96	30.27	37.32	50.7
	0.516281	15.3169	2.62392	59.8441	11.6101	62.286	23.4601	76.4012	0	67.7864	13.623	75.6597	11.6761	77.8287		1	1	0.976068	1.09556	0.662973		1	1.24334	1.19266	0.910701		G1	36.11	43.29	40.13	20.21	42.72	11.07
	8.17244	17.8905	6.22336	45.753	2.76304	53.4783	0	38.9748	10.4131	61.0227	10.4526	55.3257	3.68028	38.8267		2	1	0.806732	1.12965	0.488163		1	0.903493	1.0668	1.12119		S	32.67	24.16	25.25	37.87	11.64	25.94
																3	1	0.850607	0.997373	1.05064		1	0.886713	1.29682	0.930155		G2/M	27.1	30.86	27.93	11.2	8.01	8.15
																4	1	0.62824	1.05055	1.05839		1	0.768843	1.01887	1.04827
	Figure 5b															5	1	0.967524	1.23904	0.535361		1	0.920944	1.19061	0.786019
	Ctr	Dex 50nM	U73122 1µM	Dex + U73122	Edelfsodine 1µM	Dex + Edelfosine	3-Nitrocoumarin 1µM	Dex + 3-Nitrocoumarin	SPK-601 1µM	Dex + SPK-601	D609 1µM	Dex + D609	Manoalide 1µM	Dex + Manoalide		6	1	0.836033	0.868224	1.08263		1	0.85117	1.47432	0.830462		Figure 5i
	1.77897	20	5.8475	29.4163	12.5087	38.4247	17.7514	39.3113	21.655	34.7475	2.89333	40.5133	16.0971	32.2152		7	1	0.937766	1.04009	0.87201		1	0.85881	1.1949	0.121522		subG1
	10.6199	19.8685	13.599	48.6982	17.4743	60.399	21.2437	46.1583	19.0585	43.7068	17.4214	44.6979	20.3356	43.4042		8	1	1.17766	0.952929	0.982242		1	0.828742	1.07399	1.07107		Ctr	1.97	1.69	1.15
	0.352929	15.6243	15.8488	46.38	15.1694	40.6359	20.5049	37.2828	27.3119	38.7622	14.1568	53.2263	23.7304	33.021		9	1	0.926869	1.13098	0.84679		1	0.746612	1.13051	0.914478		U73122	5.96	4.2	4.63
																10	1	1.23657	1.0511	0.781234		1	0.901734	0.896262	1.00898		GF109203X	0.88	1.05	0.74
																11	1	1.03538	0.950309	0.812959		1	0.743952	1.27887	1.12578		Dex	32.29	30.27	25.06
		Figure 5d									Figure 5f					12	1	0.963078	0.991729	0.820746		1	1.2442	0.871912	1.08748		Dex+GF106203X	37.32	35.39	35.96
			Alive			Dead					Ctr	U73122	Dex	Dex + U73122		13	1	0.946542	1.31172	0.552363		1	1.43027	1.33454	1.00454		Dex + U73122	50.7	42.25	37.99
		Ctr	95.02	96.04	96.36	2.7	2.68	2.38			10.62	11.06	18.8	41.54		14	1		1.26707	1.03889		1	0.577213	0.917342	0.998974
		U73122	90.56	90.7	89.1	8.28	8.4	9.86			9.78	9.58	17.44	25.54		15	1		1.34808	0.947374		1	1.46037	1.07897	0.86525
		Dex	83.52	81.88	84.54	14.58	16.2	13.58			10.06	7.72	18.62	37.64		16	1		1.00894	0.7785		1	0.880032	0.939568	0.950241		Figure 5k
		Dex + U73122	64.86	62.2	58.81	33.62	36.18	40.78								17						1	1.11982	1.08224	0.901662		Dex	Dex + U73122
																18						1	1.05781	1.21987	1.10271		11.74	9.56
																19						1		1.03324	0.802293		11.14	9.35
																20						1		1.25101	0.440949		11.32	10.24
																21						1		1.3618	0.956894

## Sheet: Figure 6
	Figure 6b					Figure 6c														Figure 6i				Figure 6k				Figure 6m							Figure 6v			Figure 6w
	#	Gene	Pearson’s r				BDCM	KOPN8	MHHCALL2	MHHCALL3	MHHCALL4	MUTZ5	Nalm-19	Nalm-6	Reh	RS4;11	SEM	SUPB15		siCtr	siCxcr4			CRISPR-Ctr	CRISPR-Cxcr4			CRISPR-Ctr	CRISPR-Cxcr4						Nalm-6			Basal	Dex	Dex then SDF-1a
	1	PLCG2	1			CXCR4	1.25802	128.132	164.351	234.376	106.893	129.732	235.233	360.503	133.176	53.732	31.1098	136.358		0.354526	0.182717			0.162723	0.0191863			0.0751397	0.00233472						Time (s)	Dex then SDF		0.0165795	0.0802706	0.117135
	2	GGA2	0.742787			CD22	119.866	148.382	214.179	84.5508	112.187	154.318	67.8263	15.4538	62.0196	44.4407	57.641	39.629		0.565088	0.221648			0.192348	0.00749464			0.0815963	0.0124646						0.716	-0.0332615		0.00665632	0.0678611	0.0841281
	3	ARHGAP25	0.726983			SLC9A1	5.02753	4.66165	4.19645	4.16799	4.84993	5.85279	4.43896	4.37891	5.15705	4.03055	5.01148	4.86529		0.522486	0.271072			0.203352	0.0102807			0.0849683	0.0125474						4.5954	-0.0259127		-0.0154595	0.0769617	0.103243
	4	WDFY4	0.700193			CCR7	19.6722	16.1014	2.28739	9.56332	3.61417	4.99885	4.44893	0.19879	2.87058	0.92678	2.32778	1.66181						0.186714	0.0151423			0.0714113	0.00986443						9.083	-0.0202752		-0.028908	0.107703	0.0990688
	5	CDK14	0.692172			PPP3CC	10.6057	34.6492	9.96446	16.9277	9.61529	32.5648	24.4147	10.3369	28.442	4.53578	16.2877	19.5332						0.202885	0.0139314			0.0890398	0.0073322						13.5878	-0.018495		-0.00299022	0.0635347	0.0573097
	6	GSAP	0.691968			CXCR5	0	0	0	0	0	0.03282	0	0	0	0	0	0																	18.0852	-0.0123483		0.0190345	0.0956855	0.0772153
	7	ADAM19	0.68883																																22.5904	-0.0135297		0.0133864	0.0999711	0.118972
	8	SWAP70	0.680878																																27.098	-0.0176121		0.0001342	0.0977086	0.138179
	9	FOXP1	0.679057			Figure 6e				Figure 6f						Figure 6h				Figure 6j				Figure 6l				Figure 6q							31.6024	-0.00945519		0.00147108	0.0871102	0.100261
	10	HLA-DMB	0.67801			Nalm-6				Ctr	+ WZ811	+ AMD3465	+ AMD3100			Nalm-6				Nalm-6-SDF				Nalm-6-Dex				Ctr	Dex						36.09	-0.0158098		0.00920461	0.0606907	0.0914298
	11	LOC100505564	0.666684			Time (s)	Ctr	+ AMD3465		0.100932	0.0597838	0.016546	0.0425962			Time (s)	siCtr	siCxcr4		Time (s)	CRISPR-Ctr	CRISPR-Cxcr4		Time (s)	CRISPR-Ctr	CRISPR-Cxcr4		1.00695	0.0570783						40.586	-0.0110911		-0.00562543	0.0864066	0.0809113
	12	DNMBP	0.658133			0.7214	0.00466039	-0.0148651		0.0979888	0.0589223	0.0211732	0.0397874			8.4912	-0.0456027	-0.0218449		0.7146	-0.0348972	0.0137325		0.7186	0.0001892	-0.0050415		0.991806	0.049449						45.1126	-0.00885196		0.0105759	0.0601275	0.0982588
	13	PAX5	0.657678			4.5718	-0.00256301	-0.00521134		0.0941962	0.0521596	0.0320479	0.0242325			12.385	-0.0423788	-0.0270487		4.6254	-0.0219602	0.0131881		4.6266	-0.0105125	-0.0013499		1.00124	0.155976						49.6188	-0.0098109		0.0157914	0.0652739	0.069553
	14	TNFRSF13C	0.656607			9.0534	-0.0027208	-0.00829666		0.119081	0.0610606					16.3094	-0.0297291	-0.0321879		9.1078	-0.0236874	0.0127916		9.0922	-0.00845341	-0.00631946									54.0844	-0.0033824		0.0247218	0.0985569	0.0727219
	15	TFEB	0.65648			13.5614	-0.00647187	-0.0235932		0.118495						20.2016	-0.0382222	-0.0244659		13.607	-0.0160265	0.00973041		13.581	-0.00174452	-0.00226982									58.6108	-0.00595476
	16	CELSR1	0.654663			18.0542	-0.00298388	0.0166268		0.112754						24.0766	-0.0196023	-0.00849104		18.1098	-0.0227844	0.0128917		18.097	0.00689409	-0.00134207		Figure 6s							63.127	-0.00033742
	17	RASSF3	0.653098			22.5622	-0.00810415	-0.00743541								27.9706	-0.0351241	-0.00353971		22.5986	-0.00525548	0.0152936		22.601	0.00255337	-0.0012253		Ctr	Dex						67.612	0.00393018
	18	ANKRD13A	0.651823			27.0742	-0.0164162	-0.0105781								31.8736	-0.0351856	-0.0108883		27.1042	-0.0211724	0.0102316		27.0858	0.00364281	-0.00980921		1.1003	0.328763						72.0994	0.00021027
	19	MS4A1	0.651267			31.5622	0.0122442	-0.0102095								35.7578	-0.0182934	-0.0168691		31.6178	-0.0164653	0.00263826		31.5946	-0.016678	0.00081706		1.07124	0.342411						76.6038	-0.00460416
	20	KLHL14	0.651096			36.0646	-0.00611011	-0.0311022								39.6468	-0.0216006	-0.0115258		36.1262	-0.0115037	0.00884978		36.0874	0.00043449	2.6884e-05		0.828454	0.256066						81.1114	0.0043159
	21	OSBPL10	0.649863			40.5726	0.00719902	0.00474817								43.5156	0.00514666	-0.0139316		40.6086	0.00460098	0.0112816		40.5966	0.0179824	0.00257052									85.6062	0.00358296
	22	LOC374443	0.649332			45.055	0.00780655	-0.0166141								47.4092	-0.0162089	-0.0243288		45.1174	-0.0130212	0.00437892		45.0994	0.0100079	0.00932767									90.1138	0.00355754
	23	HLA-DMA	0.646846			49.5734	-0.00240034	-0.00980503								51.2714	-0.00530877	-0.0239502		49.6302	-0.0199857	-0.00111576		49.5882	-0.00921467	0.00223845		Figure 6t							94.5982	0.00849279
	24	PRDM2	0.6466			54.055	-0.00944416	-0.0215965								55.1464	-0.0279941	-0.00316479		54.1198	-0.0112651	-0.00189939		54.0906	0.0072982	-0.00789495			Dex		SDF-1a				99.1056	0.00105415
	25	SFMBT1	0.646522			58.563	-0.0077988	0.00380556								59.03	-0.0183492	-0.00789364		58.6354	-0.00664485	0.00360652		58.5898	0.00521456	-0.00793677		0	74.6726	81.5807	83.9225	82.1675			108.128	0.0540178
	26	FCRL1	0.645115			63.0758	-0.00490208	0.00590689								62.9124	9.59e-05	0.0124424		63.111	0.00233102	0.00421818		63.0962	-0.00080808	-0.00446883		1h	33.2139	36.3202	44.7914	42.16			112.613	0.053581
	27	KIAA0226L	0.642826			67.5638	0.00305349	-0.00341492								66.8178	0.02026	0.0106102		67.6238	0.00101618	0.00116272		67.6018	-0.00824688	0.00810769		2h	39.1667	45.8333	24.7184	27.3822	40.137		117.12	0.0585053
	28	FCRL2	0.639956			72.0662	0.00446492	0.00039363								70.7114	0.00173254	-0.00026322		72.143	0.00250606	-0.00137119		72.0842	-0.00488894	0.00609308									121.604	0.0534071
	29	CHD7	0.635903			76.5638	-0.00393234	0.00205903								74.6054	-0.0100523	0.00490703		76.6186	-0.00420563	-0.00349944		76.603	-0.00656022	0.00570969									126.112	0.0733744
	30	CD19	0.63205			81.0694	-0.00507631	-0.00580578								78.4992	-0.0004556	-0.00409314		81.131	0.00970367	0.0008344		81.089	0.0137173	-0.00330251									130.628	0.0659909
	31	FCRL5	0.630938			85.575	0.0113809	0.025578								82.4014	0.00215979	-0.00669064		85.6198	0.00905772	0.00039385		85.595	0.00985644	0.00218335									135.135	0.0683874
	32	RUBCN	0.626228			90.0566	0.0031245	-0.00178533								86.3168	0.0115705	0.00760001		90.1358	0.00137918	-0.00090212		90.1006	0.00093424	0.00813955									139.641	0.0692648
	33	PIGR	0.625948			94.575	0.0115302	0.00466446								90.2008	0.0263412	0.010496		94.639	0.0161074	-0.00142777		94.5962	-0.00730198	-0.00886876									144.125	0.0705887
	34	PATL2	0.625018			99.0806	0.00349756	-0.00161213								94.1146	0.0145631	0.0179341		99.1278	0.00141464	-0.00757616		99.1026	0.0123907	0.00174758									148.632	0.0766682
	35	MCOLN2	0.623278			103.562	0.0866051	0.0145407								113.594	0.156278	0.0654788		103.633	0.125742	0.0127653		103.585	0.0627271	-0.00525027									153.128	0.0714934
	36	CD79A	0.622623			108.081	0.0879921	0.0579436								117.467	0.231874	0.101318		108.139	0.14459	0.0108938		108.094	0.0634579	0.00819235									157.633	0.0707023
	37	FAM129C	0.622101			112.566	0.0867204	0.0260276								121.351	0.306832	0.123101		112.635	0.13986	-0.0004241		112.596	0.0650022	0.00424864									162.151	0.0663189
	38	CPNE5	0.621968			117.068	0.0994306	0.0369666								125.245	0.320504	0.184872		117.137	0.131411	0.00909253		117.095	0.0697128	0.00662053									166.655	0.0796056
	39	PNOC	0.621739			121.557	0.103793	0.0370293								129.179	0.343317	0.21275		121.626	0.128433	-0.0023567		121.601	0.0593578	0.00076361									171.143	0.0796104
	40	ZC3H12D	0.621143			126.072	0.107886	0.0126835								133.052	0.386165	0.203819		126.132	0.149745	0.0154506		126.087	0.0795748	0.00234347									175.627	0.0764081
	41	FCMR	0.620636			130.574	0.0899164	0.0218027								136.946	0.340559	0.201545		130.648	0.153382	0.0142378		130.592	0.0828671	0.00781283									180.145	0.08027
	42	CLEC2D	0.619115			135.062	0.100289	0.0282712								140.849	0.375318	0.206854		135.131	0.1672	0.008252		135.108	0.0604791	0.00969518									184.649	0.0738131
	43	SPOPL	0.617797			139.577	0.115789	0.0259642								144.744	0.356	0.208222		139.636	0.18198	0.0159217		139.594	0.0635302	0.0142876									189.136	0.0787018
	44	FCER2	0.615832			144.062	0.106727	0.0218003								148.638	0.325149	0.223429		144.125	0.162723	0.0191863		144.1	0.0902381	0.0101467									193.653	0.082154
	45	FOXO1	0.615574			148.568	0.107412	0.0210342								152.54	0.33418	0.19985		148.641	0.192348	0.00749464		148.612	0.0639066	0.0128982									198.159	0.086212
	46	HVCN1	0.615338			153.083	0.0975982	0.0173507								156.425	0.354526	0.182717		153.146	0.203352	0.0102807		153.099	0.0760645	0.0128222									207.151	0.0774587
	47	GPR18	0.614775			157.566	0.115589	0.0282655								160.35	0.32551	0.184364		157.629	0.186714	0.0151423		157.615	0.0746021	0.0105852									211.637	0.0832022
	48	ZBTB32	0.614443			162.073	0.131184	0.0230587								164.222	0.324212	0.173536		162.137	0.202885	0.0139314		162.123	0.0662141	0.0125972									216.152	0.0926409
	49	P2RY10	0.614052			166.558	0.120629	0.0451652								168.117	0.307831	0.163073		166.653	0.173153	0.0105521		166.609	0.073207	0.0170509									220.659	0.0909883
	50	BANK1	0.613549			171.072	0.109863	-0.00211251								172.021	0.300881	0.149292		171.139	0.192369	0.0117551		171.124	0.0895264	0.00698322									225.145	0.0939342
	51	SNX25	0.611834			175.579	0.105097	0.0386941								175.894	0.31777	0.155887		175.642	0.188781	0.0178458		175.631	0.0703456	0.0159652									229.65	0.0843281
	52	YPEL3	0.611692			180.061	0.113124	0.0260191								179.758	0.275778	0.167942		180.128	0.191504	0.0122237		180.136	0.0854222	0.00739111									234.136	0.0812556
	53	CD40	0.60938			184.579	0.117697	0.0241228								183.621	0.271123	0.1454		184.646	0.215006	0.00722905		184.642	0.0744188	0.00609081									238.673	0.0892231
	54	LINC00926	0.609379			189.065	0.108749	0.047329								187.465	0.280817	0.116938		189.149	0.190007	0.00372471		189.125	0.0825878	0.0161376									243.179	0.0829185
	55	PDE4B	0.608795			193.57	0.113397	0.0153433								191.369	0.293815	0.111313		193.637	0.180324	0.00992145		193.641	0.0763758	0.00776151									247.664	0.0855659
	56	CCR7	0.608753			198.075	0.102348	0.0140047								195.232	0.284598	0.115786		198.141	0.176921	0.00060335		198.15	0.083514	0.0139941									252.171	0.0839376
	57	BLK	0.608254			202.571	0.11107	0.0293893								199.085	0.26565	0.123667		202.637	0.20512	0.012598		202.635	0.0680599	0.00537667									256.677	0.0789809
	58	ZNF274	0.607655			207.073	0.110001	0.0465969								202.989	0.305574	0.120404		207.145	0.197925	0.00130584		207.139	0.0787542	0.0111174									261.173	0.0912111
	59	CD74	0.607014			211.561	0.0941138	0.0161173								206.863	0.255023	0.104339		211.65	0.178434	0.00424212		211.635	0.0795503	0.0114907									265.68	0.0889983
	60	FAM65A	0.607005			216.073	0.103303	0.0403751								210.755	0.239588	0.103148		216.153	0.187321	-0.00038814		216.143	0.0788214	0.0132143									270.165	0.0955207
	61	TRAK1	0.60515			220.592	0.106206	0.038998								214.651	0.22684	0.0959129		220.649	0.190553	-0.00959079		220.645	0.0901016	0.00855564									274.671	0.0885016
	62	TGFBR2	0.604271			225.065	0.120867	0.0284519								218.554	0.213479	0.131615		225.157	0.174759	-0.00057632		225.134	0.0820449	0.00803728									279.187	0.0909133
	63	BCAS4	0.604191			229.582	0.110451	0.0395346								222.467	0.209491	0.108454		229.66	0.194661	-0.00570773		229.65	0.0911866	0.0140474									283.694	0.0927825
	64	FCRLA	0.602932			234.068	0.108596	0.026168								226.352	0.200115	0.0983954		234.146	0.192745	-0.00530925		234.135	0.0841364	0.0164868									288.18	0.0865582
	65	WFDC21P	0.602546			238.583	0.104038	0.0317117								230.246	0.209516	0.108227		238.662	0.183421	-0.00667536		238.641	0.0904691	0.00693853									292.665	0.0919442
	66	IL16	0.602142			243.086	0.109703	0.00558544								234.128	0.22586	0.0947532		243.147	0.190304	-0.00568589		243.145	0.0869543	0.00943182									297.171	0.0967413
	67	ABCB4	0.601887			247.583	0.0918422	0.0264987								238.014	0.203199	0.124324		247.655	0.185881	-0.0033637		247.64	0.0788747	0.01606									301.687	0.0836815
	68	RRM2B	0.601715			252.085	0.108582	0.0272696								241.907	0.171438	0.104583		252.158	0.189299	-0.0169986		252.149	0.0712497	0.00997731									306.174	0.0863067
	69	BTLA	0.600783			256.573	0.111037	0.0451384								245.821	0.169808	0.102039		256.654	0.183893	-0.0186352		256.635	0.0769458	0.0139343									310.679	0.0970643
	70	IRF8	0.600187			261.077	0.118203	0.0225917								249.725	0.216864	0.103922		261.16	0.207754	-0.0150891		261.138	0.0769016	0.0062422									315.165	0.0895555
	71	HLA-DOA	0.599219			265.594	0.107668	0.00737428								253.617	0.210866	0.104305		265.648	0.183264	-0.011627		265.646	0.0905706	0.00825568									319.691	0.0866799
	72	LOC100289090	0.598841			270.08	0.107235	0.0291717								257.511	0.201371	0.0910571		270.151	0.187656	-0.00659565		270.139	0.0685589	0.00163964									324.188	0.0828405
	73	HLA-DOB	0.598754			274.582	0.108019	0.013118								261.456	0.185791	0.087714		274.667	0.186751	-0.00707829		274.648	0.0751397	0.00233472									328.694	0.0942945
	74	LRMP	0.598635			279.077	0.110387	0.0152862												279.155	0.179167	-0.0159943		279.133	0.0815963	0.0124646									333.199	0.0937103
	75	PLEKHA2	0.598056			283.585	0.102615	0.016546												283.659	0.181966	-0.0144459		283.639	0.0849683	0.0125474									337.685	0.0893861
	76	TMEM62	0.598038			288.09	0.113952	0.0211732												288.144	0.181355	-0.0172127		288.155	0.0714113	0.00986443									342.201	0.0954767
	77	POU2F2	0.596985			292.595	0.112754	0.0320479												292.662	0.163386	-0.0161012		292.641	0.0890398	0.0073322									346.688	0.0961929
	78	REM2	0.59635																																351.194	0.105556
	79	CD22	0.596058																																355.699	0.0878138
	80	RAB30	0.59555																																360.186	0.0994063
	81	ENTHD2	0.594957
	82	MKNK2	0.594296
	83	RASGRF1	0.593922
	84	MATN1-AS1	0.592318
	85	SLC6A16	0.591862
	86	PLCL2	0.589758
	87	IL4R	0.588749
	88	RERE	0.588579
	89	TMEM243	0.588408
	90	CD37	0.588215
	91	KIAA0430	0.586769
	92	KMO	0.584791
	93	C18ORF8	0.584647
	94	IFNLR1	0.584012
	95	IKZF3	0.583569
	96	CXCR5	0.583541
	97	KIAA0040	0.583396
	98	NCOA3	0.583358
	99	HLA-DQB1	0.582509
	100	RAPGEF3	0.581251
	101	MGAT5	0.580918
	102	SNN	0.580229
	103	SPIB	0.579996
	104	NLRP1	0.579922
	105	TCP11L2	0.57987
	106	INPP5F	0.578903
	107	FCRL3	0.578707
	108	ZNF831	0.578609
	109	SLC25A28	0.578551
	110	CREBBP	0.578419
	111	ARHGAP44	0.578261
	112	FMOD	0.578153
	113	PRDM4	0.577755
	114	IGHD	0.577095
	115	FAM53B	0.577027
	116	PRKCB	0.5751
	117	BLNK	0.573787
	118	LMBRD1	0.572751
	119	PTPN1	0.572632
	120	IGHM	0.571993
	121	HMHA1	0.57178
	122	ZNF75A	0.571588
	123	ST6GAL1	0.571409
	124	SEMA4B	0.571329
	125	CYTH1	0.57075
	126	SP100	0.568975
	127	RALGPS1	0.567881
	128	YPEL2	0.567807
	129	CYB561A3	0.567509
	130	TEAD2	0.5672
	131	BACH2	0.566942
	132	LOC728392	0.566803
	133	NFKBID	0.566076
	134	MAP3K14	0.565941
	135	ARHGAP24	0.565385
	136	SLC9A7	0.565314
	137	APBB2	0.565262
	138	LY9	0.564639
	139	CBX7	0.564495
	140	ICOSLG	0.564405
	141	HLA-DRB1	0.56332
	142	TAGLN	0.563224
	143	GRB2	0.562778
	144	EBLN3	0.56212
	145	LAPTM5	0.562117
	146	RNF41	0.561628
	147	STAP1	0.560531
	148	ADTRP	0.560479
	149	ABCA6	0.560324
	150	CTLA4	0.559919
	151	BMF	0.559268
	152	FCHSD2	0.558888
	153	HLA-DRA	0.558752
	154	ANKRD44	0.557667
	155	DEPDC5	0.557075
	156	SYT17	0.555683
	157	TMEM55B	0.555036
	158	LINC00494	0.554866
	159	SETX	0.554665
	160	MARCH3	0.55443
	161	RALGPS2	0.554146
	162	DENND4B	0.553827
	163	EZR	0.552785
	164	STK4	0.552423
	165	UVRAG	0.551772
	166	SERPINB9P1	0.550615
	167	CHMP7	0.550294
	168	SMAP2	0.549482
	169	MAML2	0.549179
	170	GYLTL1B	0.548688
	171	SEL1L3	0.548381
	172	PCED1B	0.548142
	173	AKT2	0.547593
	174	LSR	0.546955
	175	KIAA0355	0.546573
	176	FAM214A	0.5457
	177	HLA-F	0.545409
	178	KHNYN	0.545132
	179	MAP3K1	0.544587
	180	ZNF318	0.544423
	181	MALT1	0.543612
	182	NLRC5	0.542492
	183	ZNF791	0.542419
	184	ABR	0.542387
	185	SYNGR3	0.542145
	186	WNT3	0.541173
	187	MCM9	0.541149
	188	CCDC69	0.540991
	189	CLNK	0.54004
	190	KIAA1551	0.539954
	191	CLLU1	0.539121
	192	PHC3	0.538625
	193	SPOCK2	0.538608
	194	ARID5B	0.538568
	195	LRRK1	0.53791
	196	VOPP1	0.537578
	197	ARHGAP17	0.536942
	198	ZBP1	0.536645
	199	CHKB	0.536488
	200	PPARD	0.536341
	201	SIDT2	0.536177
	202	TCF4	0.536139
	203	STK10	0.535593
	204	GABBR1	0.534018
	205	CCDC50	0.533732
	206	TCL1A	0.532878
	207	FAM3C	0.532486
	208	IRF4	0.532308
	209	PPP3CC	0.532111
	210	SLC44A2	0.532108
	211	PLEKHG1	0.532024
	212	TBC1D9	0.532023
	213	ZNF266	0.531898
	214	SLC23A2	0.531316
	215	C14ORF28	0.530541
	216	TRAPPC10	0.53053
	217	FARP2	0.53004
	218	SETBP1	0.529828
	219	HLA-E	0.529754
	220	CAPN3	0.529178
	221	SP140L	0.529109
	222	ENDOU	0.528987
	223	CXCR4	0.528733
	224	SLC9A1	0.528662
	225	ROR1	0.52849
	226	TAGAP	0.528358
	227	HLA-DPA1	0.528032
	228	GPM6A	0.52775
	229	ZBTB4	0.527589
	230	VCPKMT	0.527152
	231	CCDC191	0.526879
	232	SIPA1L3	0.526182
	233	PHTF2	0.525843
	234	TTN	0.525562
	235	STIM2	0.524944
	236	QSOX2	0.524813
	237	FAM159A	0.52421
	238	DOCK10	0.523472
	239	PPFIBP2	0.523207
	240	RRAS2	0.522593
	241	RBM38	0.522589
	242	PARP15	0.522499
	243	HLA-DPB1	0.522425
	244	PIM2	0.522219
	245	TBX21	0.521801
	246	WDR11	0.52077
	247	CHST15	0.520536
	248	WDR91	0.520114
	249	TRAF1	0.519612
	250	ENTPD4	0.519338
	251	GEMIN7	0.519266
	252	NAPSB	0.519191
	253	MOB1A	0.519183
	254	PHLPP2	0.51918
	255	WIPF2	0.519179
	256	TBC1D1	0.519037
	257	CAPN12	0.517653
	258	ZNF600	0.517494
	259	ZMIZ2	0.517383
	260	UGCG	0.517253
	261	CGRRF1	0.516435
	262	AIM2	0.516263
	263	TGFBR3	0.515434
	264	LYN	0.514757
	265	IFT57	0.51417
	266	CIITA	0.513267
	267	MAP2	0.512992
	268	ISG20	0.512783
	269	TRIM26	0.512158
	270	DUS2	0.511849
	271	CLIP1	0.511185
	272	MTSS1	0.510849
	273	ALOX5	0.510841
	274	FGD2	0.509841
	275	SIDT1	0.509707
	276	WDFY1	0.50962
	277	TNFRSF10A	0.509527
	278	NEK8	0.508573
	279	MAST3	0.508317
	280	TUBGCP6	0.508219
	281	CHCHD10	0.507998
	282	IRF9	0.507703
	283	PTPN12	0.50753
	284	SH2B2	0.50752
	285	CNPPD1	0.507511
	286	EVI5	0.507275
	287	LINC-PINT	0.507239
	288	RABEP2	0.506978
	289	UNC93B1	0.50692
	290	ABCA9	0.506756
	291	AFF3	0.506041
	292	FZD3	0.505864
	293	LOC100996583	0.505658
	294	SGK223	0.50553
	295	MAP3K5	0.505098
	296	ZNF34	0.505009
	297	NDUFV2-AS1	0.504859
	298	BTG1	0.504732
	299	CNTNAP1	0.504368
	300	COL9A2	0.504042
	301	KLF8	0.503649
	302	CD79B	0.503521
	303	IL10RA	0.502463
	304	RAPGEF1	0.502398
	305	BAIAP3	0.502169
	306	FAM69A	0.502019
	307	SNX18	0.501991
	308	CEP120	0.501249
	309	CARD11	0.501236
	310	HLA-C	0.501079
	311	AKNA	0.500837
	312	ITSN2	0.500821
	313	COL9A3	0.500303
	314	KIFC2	0.499644
	315	IGFLR1	0.499398
	316	PIK3AP1	0.499377
	317	ZBTB20	0.49926
	318	TMEM117	0.498796
	319	C20ORF195	0.498779
	320	ID3	0.49839
	321	CBLB	0.498071
	322	COL4A3	0.497897
	323	SAMD8	0.497814
	324	TBC1D27	0.497718
	325	DFNB31	0.497464
	326	MDS2	0.49742
	327	VPREB3	0.496882
	328	ST14	0.496768
	329	CD72	0.496758
	330	CDC42SE2	0.49646
	331	NSMCE3	0.496319
	332	USPL1	0.495899
	333	HECTD1	0.495578
	334	IGFBP4	0.494816
	335	KDM7A	0.494772
	336	C12ORF42	0.494571
	337	E2F5	0.494444
	338	ZNF165	0.494059
	339	HIVEP1	0.493906
	340	PDPK1	0.493764
	341	HDAC9	0.493131
	342	PACS1	0.492885
	343	IL24	0.492599
	344	METTL8	0.49252
	345	COL4A4	0.49236
	346	SPEN	0.492324
	347	TADA2B	0.491747
	348	DNAH1	0.491745
	349	SIMC1	0.491478
	350	FCGR2B	0.490818
	351	RAB11FIP4	0.490694
	352	RGMB	0.490668
	353	DRAM2	0.490311
	354	ISCU	0.489767
	355	CARNS1	0.489755
	356	PARP12	0.48932
	357	CSNK1G3	0.488737
	358	PTPRJ	0.488592
	359	NCR3	0.48849
	360	MOB3A	0.487981
	361	KLHL29	0.487961
	362	MINK1	0.487816
	363	CYTIP	0.487048
	364	TMEM134	0.486681
	365	CD48	0.486167
	366	VIPR1	0.486054
	367	GGA3	0.485724
	368	DKFZP586I1420	0.485412
	369	DCLK2	0.485297
	370	SKIL	0.485129
	371	INPP5D	0.485064
	372	KIF1C	0.485035
	373	EZH1	0.485009
	374	VAMP1	0.48499
	375	CTRL	0.484695
	376	IGSF3	0.484662
	377	CD27	0.483974
	378	CLK4	0.483528
	379	BIRC3	0.483418
	380	TRAPPC2L	0.483346
	381	PHF1	0.48295
	382	MTX3	0.482867
	383	AP1S3	0.482754
	384	MTMR1	0.482711
	385	RBSN	0.482492
	386	CCDC96	0.482436
	387	TLK1	0.482089
	388	TLR1	0.481868
	389	DMPK	0.481778
	390	JMJD1C	0.481308
	391	TMUB2	0.481054
	392	CLECL1	0.480792
	393	SIRT7	0.480713
	394	LOC101927943	0.480332
	395	BMPR2	0.480201
	396	RHPN2	0.480055
	397	TLR10	0.479664
	398	DGKD	0.479557
	399	BCAR3	0.479455
	400	SELM	0.479393
	401	ASPHD2	0.479127
	402	PNPLA7	0.479058
	403	SGPP1	0.479057
	404	ZHX2	0.478426
	405	ZNF101	0.478176
	406	SUN1	0.478087
	407	KDM4B	0.47783
	408	MYO5A	0.477714
	409	MARCH9	0.477083
	410	BTAF1	0.477076
	411	MARCH1	0.477048
	412	NCF1	0.476862
	413	MAP4K1	0.476832
	414	SGSH	0.476536
	415	CBLN3	0.476232
	416	KIAA1683	0.475913
	417	SESN3	0.475789
	418	TMF1	0.475619
	419	DACT1	0.475596
	420	TNFRSF14	0.475041
	421	TMC6	0.474815
	422	BTG2	0.474692
	423	HABP4	0.474145
	424	CCDC93	0.474
	425	GGA1	0.473744
	426	LMNTD2	0.473736
	427	CDC42SE1	0.473707
	428	RASGRP2	0.473617
	429	LOC100129973	0.472772
	430	ZSWIM8	0.472139
	431	NUP88	0.471991
	432	MAPK8IP3	0.471469
	433	CD52	0.470869
	434	MAPK13	0.470777
	435	ZNF296	0.470748
	436	REL	0.470465
	437	JAK1	0.470418
	438	PRKCE	0.470088
	439	ST3GAL5	0.470025
	440	PI4K2A	0.469743
	441	RIC1	0.469558
	442	BRPF3	0.469411
	443	LFNG	0.469347
	444	ENC1	0.4693
	445	VAMP2	0.469081
	446	SYNE2	0.469025
	447	KBTBD8	0.468427
	448	SP4	0.468038
	449	GPS2	0.46791
	450	LOC100507006	0.467844
	451	DIP2B	0.467299
	452	CAMK2D	0.467155
	453	CKAP2	0.46681
	454	AFTPH	0.466443
	455	SGCE	0.466432
	456	ELL3	0.466409
	457	FBXO21	0.466402
	458	GNG7	0.466106
	459	SP110	0.465504
	460	LILRA4	0.465355
	461	MFN1	0.464859
	462	CUL1	0.464737
	463	TMEM175	0.464667
	464	CNR2	0.463594
	465	ATM	0.463308
	466	SAT2	0.462928
	467	ZNF395	0.462667
	468	TRIM62	0.46263
	469	CRIP3	0.462485
	470	PPP4R3A	0.46234
	471	IDI1	0.462274
	472	MICAL1	0.462035
	473	HECTD2	0.461552
	474	ACBD3	0.461226
	475	KSR2	0.461146
	476	RHBDF2	0.46103
	477	ITGB7	0.460668
	478	LOC102723692	0.46063
	479	DNAJB2	0.460444
	480	NOSIP	0.460167
	481	HLA-B	0.459976
	482	ZBTB18	0.459902
	483	C1QTNF6	0.459784
	484	BOD1L1	0.459777
	485	TGIF1	0.459739
	486	HCG26	0.459492
	487	MEF2C	0.459426
	488	DENND5B	0.459318
	489	PEG10	0.459304
	490	C5ORF45	0.459257
	491	NFATC1	0.458663
	492	CNTNAP2	0.458463
	493	PHACTR1	0.457765
	494	PLEKHA1	0.456959
	495	LOC100130458	0.456852
	496	TP73-AS1	0.456645
	497	FXYD7	0.456485
	498	ZNF571	0.456461
	499	SMC6	0.45641
	500	ZBED5	0.456388
	501	HBP1	0.456307
	502	LPP	0.455983
	503	DEF8	0.455779
	504	IL21R	0.45569
	505	AP1G1	0.455171
	506	LOC100996740	0.455062
	507	NCOA2	0.454966
	508	B4GALT1	0.454497
	509	CCDC88C	0.454274
	510	TNFRSF13B	0.453845
	511	NAGK	0.453685
	512	EIF1AD	0.453643
	513	GTSF1L	0.453211
	514	ADAMTS6	0.453157
	515	TNIP1	0.453
	516	DCLRE1C	0.452782
	517	AMN1	0.45277
	518	CD83	0.452418
	519	SYNGR2	0.452173
	520	LOC100505549	0.452003
	521	TAP2	0.452001
	522	POU6F1	0.451902
	523	UCKL1	0.451827
	524	SH3BP5	0.451151
	525	AKAP17A	0.451139
	526	GOLGA2P5	0.450884
	527	UGT8	0.450538
	528	AKAP11	0.450168
	529	SNX29	0.449974
	530	MGEA5	0.449396
	531	BANP	0.449237
	532	HRK	0.448893
	533	CHDH	0.448806
	534	ERV3-2	0.448769
	535	HERPUD2	0.448734
	536	PRKCZ	0.448674
	537	ALKBH6	0.448617
	538	MSL3	0.44846
	539	ZNF331	0.448426
	540	USP45	0.448155
	541	FAM208A	0.448124
	542	ZBTB38	0.447882
	543	PHF11	0.447238
	544	UNC119	0.447144
	545	HS3ST1	0.447139
	546	ANKRA2	0.446995
	547	PPP1R13B	0.446942
	548	PASK	0.44692
	549	NFX1	0.446893
	550	RRAGC	0.446428
	551	ZDHHC21	0.44601
	552	WNT10A	0.445659
	553	SFT2D2	0.44556
	554	CLMN	0.445233
	555	RAB29	0.444883
	556	AKAP8	0.444841
	557	DERL1	0.444562
	558	SERPINB9	0.444474
	559	ZNF775	0.444333
	560	UBE2G1	0.444271
	561	TBC1D10C	0.444061
	562	KLF2	0.444037
	563	GH1	0.443805
	564	EML4	0.443759
	565	FNBP4	0.443613
	566	LOC101928403	0.443531
	567	MAP3K9	0.443467
	568	CECR7	0.443353
	569	GMEB2	0.443213
	570	ZBTB40	0.442808
	571	ST6GALNAC6	0.442433
	572	NCK2	0.442383
	573	NOC3L	0.442137
	574	CLASRP	0.441996
	575	SKAP1	0.441712
	576	USP34	0.44167
	577	TRABD2A	0.441391
	578	PIK3IP1	0.441357
	579	CCR6	0.441269
	580	C9ORF91	0.44072
	581	RNGTT	0.439938
	582	ZRSR2	0.439748
	583	PRKD2	0.439425
	584	ANKRD12	0.439316
	585	CCDC141	0.439245
	586	ALKBH5	0.439131
	587	SECISBP2L	0.439035
	588	ZFP36L1	0.439014
	589	SPIN3	0.438907
	590	LOC100287497	0.43889
	591	RAD51-AS1	0.438607
	592	APOD	0.438216
	593	RHOBTB2	0.438115
	594	ZNF652	0.438058
	595	FBXO10	0.437862
	596	CREB3L2	0.437467
	597	TBC1D25	0.437376
	598	KMT2B	0.437263
	599	SYK	0.437074
	600	CLCN6	0.43701
	601	DPEP2	0.436977
	602	RIC3	0.436894
	603	LOC202025	0.436862
	604	PFN2	0.436691
	605	USP28	0.43659
	606	BCL2	0.436495
	607	CYLD	0.4363
	608	CYTH4	0.436132
	609	PKHD1L1	0.436116
	610	LHPP	0.435917
	611	NEB	0.435636
	612	PPP1R2	0.435569
	613	SIPA1L1	0.43504
	614	ZNF862	0.434798
	615	NPHP3	0.434459
	616	SYNE1	0.434259
	617	GNB5	0.433848
	618	PYGM	0.433807
	619	MORC3	0.433526
	620	SEC62	0.433427
	621	IFNGR2	0.433402
	622	LONRF1	0.432761
	623	C11ORF80	0.432744
	624	C16ORF74	0.432714
	625	KLHL36	0.432327
	626	ADPGK	0.432324
	627	RNF216	0.432038
	628	TRIM38	0.431858
	629	HSPA4	0.431809
	630	GPBP1	0.431667
	631	ARPP19	0.431656
	632	ZNFX1	0.431612
	633	PPM1J	0.431471
	634	DUSP22	0.431336
	635	ZCCHC18	0.430578
	636	SUSD6	0.430142
	637	AFG3L1P	0.430035
	638	FBXO33	0.430017
	639	UBR5-AS1	0.429996
	640	ZCCHC6	0.429915
	641	OVGP1	0.429819
	642	TIGIT	0.429793
	643	LOC100270804	0.429412
	644	HOXC4	0.429398
	645	TULP4	0.429368
	646	NUBP1	0.429237
	647	CTC1	0.428226
	648	DTX4	0.428217
	649	FAM102A	0.427824
	650	RASA1	0.427588
	651	ARID4B	0.427429
	652	TRIM22	0.427306
	653	RNF141	0.426988
	654	LINC00852	0.426793
	655	XKRX	0.426728
	656	IST1	0.426288
	657	LOC401068	0.425924
	658	FBXO2	0.425562
	659	BCL2L11	0.425393
	660	WHAMM	0.425382
	661	ERMN	0.424935
	662	SLC7A7	0.424826
	663	PPP4R1L	0.424366
	664	SMCHD1	0.424136
	665	FCHSD1	0.423721
	666	EHD3	0.42347
	667	TNFRSF10B	0.423429
	668	LINC00525	0.423388
	669	sept-09	0.423258
	670	LMBR1L	0.423015
	671	LINC01588	0.422868
	672	NIPA2	0.422866
	673	ARHGAP20	0.422743
	674	LRP10	0.422506
	675	SLC15A3	0.422291
	676	TSPAN33	0.422084
	677	OTUD1	0.421913
	678	C6ORF106	0.421514
	679	PDP1	0.421333
	680	ZNF432	0.421258
	681	FAM65B	0.421161
	682	ATXN1L	0.421103
	683	RALGAPA1	0.42106
	684	RHBDD1	0.420497
	685	EHD4	0.419998
	686	AMIGO2	0.419725
	687	ADAM28	0.419334
	688	SPG11	0.419215
	689	SSH2	0.418966
	690	CRYM	0.418811
	691	RNMT	0.418588
	692	IL18BP	0.418365
	693	ZCWPW1	0.418354
	694	SLC2A11	0.418272
	695	GLS2	0.418134
	696	SDK2	0.417912
	697	MAP4K2	0.417611
	698	ZNF532	0.417464
	699	ZNF844	0.417462
	700	SGPP2	0.417305
	701	ZCCHC11	0.417059
	702	SLC38A1	0.417058
	703	CNKSR2	0.416573
	704	ING1	0.416317
	705	PNPLA8	0.416241
	706	MCF2L	0.41608
	707	SGSM1	0.415541
	708	DDX24	0.415416
	709	AMFR	0.415064
	710	LTA	0.415034
	711	ABI1	0.414656
	712	PATJ	0.414514
	713	OSER1	0.414375
	714	BEST4	0.41436
	715	CXCR3	0.414324
	716	CHIC1	0.413855
	717	SNX9	0.413269
	718	LEMD3	0.413182
	719	FBXW4	0.413029
	720	PYHIN1	0.413018
	721	ANKRD49	0.412761
	722	SOBP	0.412367
	723	TIGAR	0.412104
	724	U2AF1L4	0.412016
	725	C5ORF28	0.411935
	726	DAPP1	0.411291
	727	SFSWAP	0.411101
	728	RBM5	0.411021
	729	PDE4A	0.410807
	730	SLC35A2	0.410789
	731	DMWD	0.410712
	732	PPM1M	0.410594
	733	KLK2	0.410051
	734	LOC100507616	0.409677
	735	ZC3H7A	0.409005
	736	AKAP10	0.408598
	737	DGKA	0.40857
	738	PRKD3	0.408289
	739	SIGLEC10	0.408098
	740	TBC1D22A	0.408011
	741	LRRK2	0.407811
	742	UBE2Z	0.407728
	743	QRSL1	0.407638
	744	ANO9	0.407615
	745	MRPL41	0.407198
	746	SLC18B1	0.40666
	747	MLLT4	0.406374
	748	CWF19L2	0.406023
	749	DNAJB14	0.405979
	750	RHOT2	0.405812
	751	QTRT2	0.405738
	752	TCL6	0.405677
	753	CKAP4	0.40565
	754	IL7	0.405533
	755	SLC25A45	0.405465
	756	LIMD2	0.405442
	757	WWC3	0.405261
	758	NR1D2	0.405094
	759	SH2D3A	0.404553
	760	TBC1D12	0.404342
	761	LINC00408	0.404324
	762	BTK	0.404151
	763	CYFIP2	0.404137
	764	TSC22D3	0.404126
	765	SIN3B	0.403888
	766	CLK1	0.40381
	767	AGPAT5	0.403764
	768	SMCR8	0.403748
	769	FILIP1L	0.403597
	770	BBIP1	0.40359
	771	RBM15	0.403551
	772	CNR1	0.402606
	773	FBXO3	0.402087
	774	ZBTB1	0.402079
	775	OFD1	0.401271
	776	BTBD9	0.401225
	777	MICAL3	0.400878
	778	L3MBTL3	0.400869
	779	L1CAM	0.400805
	780	PDCD4-AS1	0.400749
	781	STRBP	0.400678
	782	PPP1R3E	0.400496
	783	BRAF	0.400465
	784	GCM1	0.40043
	785	XPC	0.400072
	786	CSHL1	0.399931
	787	DTX1	0.399652
	788	SMIM14	0.399429
	789	ALG13	0.399275
	790	UHRF2	0.3991
	791	TMCC3	0.399057
	792	FXYD1	0.399055
	793	LOC101926967	0.398834
	794	TEP1	0.398509
	795	SFTPB	0.398375
	796	ZCCHC7	0.398341
	797	WHSC1L1	0.398214
	798	CDKN1B	0.398187
	799	ARHGEF18	0.398031
	800	USP8	0.397735
	801	EHMT1	0.397619
	802	RHOH	0.397569
	803	RBM26	0.39746
	804	ZC2HC1A	0.397427
	805	UHMK1	0.397366
	806	TNFSF9	0.397223
	807	TIGD7	0.397192
	808	TNRC6A	0.397151
	809	LTB	0.397146
	810	RNASET2	0.397081
	811	MEPCE	0.397008
	812	TMEM64	0.396917
	813	LONP2	0.396723
	814	ZC3H11A	0.39657
	815	JADE2	0.396456
	816	GUCY2C	0.396262
	817	SELK	0.396223
	818	GH2	0.39622
	819	KIAA0922	0.396107
	820	PREX1	0.395827
	821	HELQ	0.395796
	822	TLE1	0.395727
	823	DENND4A	0.395667
	824	UNKL	0.39556
	825	DNAJC30	0.395235
	826	CIC	0.395006
	827	STARD7	0.39466
	828	LOC101929272	0.394474
	829	ZNF770	0.394468
	830	STAT6	0.394163
	831	THAP7	0.393833
	832	LOC728743	0.393768
	833	FAM98C	0.39372
	834	SIK3	0.393343
	835	LOC645513	0.393249
	836	TPD52	0.392954
	837	PAN2	0.392462
	838	SF1	0.392313
	839	ACP5	0.392309
	840	ZNF37BP	0.39184
	841	KCNH8	0.391775
	842	TIGD3	0.391762
	843	GDI1	0.391745
	844	CUL3	0.391744
	845	RBM19	0.391738
	846	PIK3IP1-AS1	0.391698
	847	ARFGEF2	0.391644
	848	HCP5	0.391542
	849	ZNF540	0.391515
	850	SCML4	0.391418
	851	PLEKHF2	0.39134
	852	TMEM2	0.390791
	853	FMO1	0.390787
	854	C11ORF24	0.390571
	855	PPM1K	0.390315
	856	ZNF589	0.390276
	857	LOC102724362	0.390221
	858	CREBZF	0.390124
	859	ARGLU1	0.390096
	860	LOC400958	0.390057
	861	ZCCHC10	0.389951
	862	ERVH-1	0.389543
	863	MYO1E	0.389474
	864	SIRT1	0.38932
	865	LAMA5	0.389312
	866	METTL16	0.389026
	867	ORAI2	0.388934
	868	NBPF1	0.388913
	869	HECA	0.388865
	870	TTC22	0.388538
	871	MVP	0.388325
	872	SF3B1	0.388066
	873	NFKBIE	0.387939
	874	PDCD6	0.387786
	875	RBM4	0.387777
	876	PNRC2	0.387507
	877	ZNF83	0.387477
	878	PNRC1	0.387095
	879	LENG8	0.386904
	880	PCBP4	0.386472
	881	RELB	0.386322
	882	CNOT4	0.386279
	883	GABRB2	0.38607
	884	DZANK1	0.385911
	885	SLC35D2	0.385783
	886	EME2	0.385615
	887	GMIP	0.385463
	888	RPL31P46	0.385436
	889	GARNL3	0.385436
	890	PELI1	0.385153
	891	ABCG1	0.385065
	892	RASGRP3	0.38495
	893	ATP2B1	0.384695
	894	POU2F1	0.384538
	895	AHSA2	0.384462
	896	LOC100129034	0.384331
	897	ABCA7	0.384175
	898	STAMBPL1	0.384129
	899	CCDC109B	0.383798
	900	HLA-J	0.383645
	901	HLA-DRB6	0.383446
	902	FFAR1	0.383212
	903	KLF11	0.383147
	904	BTN3A1	0.383008
	905	LY86	0.382915
	906	ATHL1	0.382784
	907	TNRC6C-AS1	0.382742
	908	ZBTB5	0.382741
	909	EIF2AK3	0.382725
	910	PLPP5	0.381916
	911	ABHD15	0.381846
	912	APOBEC3G	0.381783
	913	AMZ2	0.381511
	914	TAPBP	0.381438
	915	ABCA1	0.381086
	916	LRIG2	0.381039
	917	TXNIP	0.380613
	918	TINF2	0.380524
	919	sept-07	0.380503
	920	ZBTB24	0.380476
	921	ZNF766	0.38041
	922	LILRB1	0.380402
	923	WDR55	0.380358
	924	PEBP1	0.380247
	925	TMEM133	0.379641
	926	SEMA4F	0.37962
	927	TMEM248	0.379558
	928	TMEM154	0.379364
	929	AGBL2	0.37932
	930	AFF4	0.378983
	931	ITPKB	0.378352
	932	KIAA1033	0.378264
	933	WASF2	0.378181
	934	BEND4	0.377649
	935	ARHGAP12	0.377557
	936	KIF16B	0.377321
	937	UBL3	0.377251
	938	HLA-G	0.377111
	939	YPEL5	0.377051
	940	CTSK	0.376841
	941	ZNF506	0.376697
	942	CDC25B	0.376578
	943	CSAD	0.376563
	944	WDR19	0.376511
	945	CTSH	0.376284
	946	TXLNB	0.37603
	947	DOCK9-AS2	0.375961
	948	GTF2E2	0.375933
	949	SAR1B	0.375923
	950	NGLY1	0.37581
	951	HLA-DPB2	0.37569
	952	MTHFR	0.375424
	953	YWHAZ	0.375051
	954	AIM1	0.374475
	955	RASA2	0.374339
	956	GNPDA2	0.374257
	957	KCNC3	0.374038
	958	SCRN1	0.374007
	959	CACNB2	0.373933
	960	KBTBD4	0.37369
	961	GAB1	0.373481
	962	ZNF23	0.373112
	963	LOC101929132	0.372868
	964	TSPYL1	0.372703
	965	AK1	0.372603
	966	SH3YL1	0.372368
	967	ZXDA	0.372198
	968	LITAF	0.372089
	969	NXPH4	0.372055
	970	ARHGEF1	0.371968
	971	ITPR1	0.371803
	972	KDM2B	0.371793
	973	USP16	0.37156
	974	PPP1R16B	0.371415
	975	KHDRBS2	0.37117
	976	CRLF3	0.371062
	977	COBLL1	0.37104
	978	GPRASP1	0.370955
	979	CCDC18-AS1	0.370818
	980	SNRNP70	0.370561
	981	PLD2	0.37053
	982	ZNF107	0.370509
	983	SNX2	0.370357
	984	EPC1	0.370208
	985	LOC202181	0.370176
	986	GPT2	0.37016
	987	ZNF92	0.370154
	988	STARD5	0.370117
	989	COQ10A	0.369954
	990	RHOQ	0.369816
	991	PPTC7	0.36965
	992	TLR7	0.369647
	993	RPS6KB1	0.369566
	994	RABGAP1L	0.369523
	995	TMCO4	0.369326
	996	EVI2B	0.369242
	997	STX7	0.368985
	998	TBRG1	0.368845
	999	KIAA1468	0.368814
	1000	KDM5A	0.36865
	1001	PHF3	0.368589
	1002	DMXL1	0.368551
	1003	VPS13C	0.368393
	1004	FAM193B	0.368289
	1005	TNK2	0.368244
	1006	KIAA1191	0.368079
	1007	CDC14B	0.367709
	1008	EPSTI1	0.367625
	1009	TP53I13	0.36754
	1010	FBXO11	0.36738
	1011	CSK	0.367286
	1012	NSUN5P1	0.367248
	1013	KMT2E	0.36707
	1014	PDLIM1	0.367014
	1015	GNG8	0.366964
	1016	TBK1	0.366953
	1017	BLOC1S4	0.366814
	1018	TESK1	0.366677
	1019	RBM48	0.366356
	1020	GLTSCR1L	0.366269
	1021	CD200	0.366223
	1022	SNRNP35	0.366184
	1023	IRAK2	0.365896
	1024	LSM14A	0.365702
	1025	RPRD2	0.365439
	1026	ZNF783	0.365274
	1027	SH2B1	0.365122
	1028	ZNF721	0.365046
	1029	ZNF776	0.364997
	1030	WSB2	0.36496
	1031	POLD4	0.364821
	1032	EED	0.364816
	1033	ZNF14	0.364632
	1034	GPR132	0.364496
	1035	ABCA5	0.364421
	1036	FAM43A	0.364092
	1037	TNRC6B	0.363993
	1038	ITCH	0.363958
	1039	MR1	0.363886
	1040	AQR	0.36383
	1041	FGD3	0.363698
	1042	KDM4C	0.363675
	1043	ZNF383	0.363651
	1044	KLF12	0.363559
	1045	NBPF20	0.363394
	1046	TMEM140	0.36339
	1047	TRAM2	0.363323
	1048	ZNF407	0.363068
	1049	DDX27	0.363062
	1050	PIK3CD	0.362809
	1051	KLF9	0.362755
	1052	TSTD1	0.362735
	1053	AKAP13	0.362573
	1054	PHEX	0.362448
	1055	ZNF430	0.362352
	1056	ZNF518B	0.362218
	1057	CD180	0.362196
	1058	MPHOSPH8	0.362177
	1059	DIDO1	0.362142
	1060	LBH	0.362133
	1061	FAM26F	0.36211
	1062	LOC646626	0.361853
	1063	LAMC1	0.361801
	1064	CTSZ	0.361721
	1065	CES4A	0.361564
	1066	YTHDC2	0.361382
	1067	ARRDC2	0.361347
	1068	CSH1	0.361227
	1069	LAX1	0.361046
	1070	MBNL2	0.360954
	1071	ATG12	0.360799
	1072	GORAB	0.360705
	1073	CA11	0.360608
	1074	KCNN4	0.360556
	1075	CYB5R2	0.360515
	1076	OGFR	0.360237
	1077	TAF1D	0.359937
	1078	MBD2	0.359709
	1079	DMD	0.359689
	1080	CYP2C8	0.359248
	1081	NSF	0.359137
	1082	MLLT6	0.359038
	1083	PFDN5	0.358938
	1084	FCHO1	0.358785
	1085	INTS6L	0.358678
	1086	CRTC2	0.358646
	1087	ITPR3	0.35863
	1088	PEA15	0.35853
	1089	TGFBI	0.358152
	1090	SNED1	0.358094
	1091	SIK1	0.357965
	1092	SQSTM1	0.35782
	1093	PAF1	0.357326
	1094	FAM50A	0.35688
	1095	BAZ2A	0.356764
	1096	UBE2D4	0.356689
	1097	PEX16	0.356548
	1098	DDX19B	0.356471
	1099	R3HCC1L	0.35615
	1100	TNFRSF17	0.356017
	1101	CD55	0.355855
	1102	ERC1	0.355421
	1103	SON	0.355302
	1104	MYLIP	0.355224
	1105	LOC101928963	0.354898
	1106	ZNF335	0.354852
	1107	FAM107B	0.354798
	1108	GTPBP1	0.354667
	1109	PIK3CA	0.354563
	1110	BDP1	0.354252
	1111	C15ORF57	0.353567
	1112	RNF4	0.353524
	1113	ATP13A1	0.353469
	1114	QRICH1	0.353422
	1115	CCR10	0.353237
	1116	ZXDB	0.353236
	1117	MIOS	0.353193
	1118	THUMPD1	0.352962
	1119	SHOC2	0.352952
	1120	FAM228B	0.352906
	1121	COX17	0.352801
	1122	TMEM191A	0.352748
	1123	CXXC5	0.35259
	1124	SGTB	0.352293
	1125	EPS8L2	0.352074
	1126	OTUD5	0.351804
	1127	ZBTB25	0.351756
	1128	RORA-AS1	0.351732
	1129	KLHL2	0.351553
	1130	METTL4	0.351536
	1131	PRRC2C	0.35121
	1132	ZNF211	0.35117
	1133	CAPN7	0.351071
	1134	MYL9	0.35095
	1135	PAIP2B	0.350902
	1136	SETD2	0.350899
	1137	GALNS	0.350779
	1138	HLA-A	0.350619
	1139	XKR6	0.350389
	1140	HAUS8	0.350358
	1141	SLC26A11	0.350135
	1142	GCC2	0.349833
	1143	ANKLE2	0.349575
	1144	WNT16	0.349498
	1145	KBTBD3	0.349462
	1146	GNA13	0.349419
	1147	SLAMF6	0.349213
	1148	SLC30A4	0.349171
	1149	ZNF394	0.349115
	1150	PARP3	0.348778
	1151	ODC1	0.348652
	1152	SLC16A6	0.348564
	1153	BIN1	0.34841
	1154	BCL11A	0.348167
	1155	PGAP3	0.348065
	1156	LOC285812	0.348026
	1157	LOC728613	0.347946
	1158	HEIH	0.347923
	1159	ANKZF1	0.347865
	1160	AIDA	0.34775
	1161	PIGL	0.347628
	1162	MDM4	0.347617
	1163	XPO6	0.347468
	1164	PPIL4	0.347466
	1165	HSPBAP1	0.347304
	1166	CAST	0.34721
	1167	JAM2	0.34701
	1168	HELZ2	0.346835
	1169	C7ORF31	0.346789
	1170	IL2RA	0.346753
	1171	CRY2	0.346753
	1172	ANKRD11	0.346646
	1173	CXORF65	0.346643
	1174	CCDC137	0.346301
	1175	ZNF655	0.34619
	1176	RFPL3S	0.346008
	1177	VAMP4	0.345837
	1178	SUPT5H	0.345625
	1179	BACH1	0.345544
	1180	HIVEP2	0.345479
	1181	TBC1D5	0.345455
	1182	KRAS	0.345432
	1183	PKIG	0.345329
	1184	C12ORF65	0.34499
	1185	C5ORF63	0.344969
	1186	TXLNG	0.344964
	1187	TNK1	0.344823
	1188	HLA-F-AS1	0.344704
	1189	NIPBL	0.344646
	1190	CCDC106	0.344563
	1191	MTERF4	0.344519
	1192	FKRP	0.344366
	1193	LOC100506922	0.344353
	1194	CRAMP1	0.344318
	1195	EID3	0.344285
	1196	AXIN2	0.344174
	1197	PLEKHB1	0.344158
	1198	HOOK1	0.344114
	1199	RAP2C	0.34411
	1200	ZNF665	0.344077
	1201	LOC100289495	0.344009
	1202	UBE2D2	0.343916
	1203	LENG1	0.343889
	1204	SMYD4	0.34364
	1205	IRF1	0.343559
	1206	C12ORF77	0.343505
	1207	SRSF7	0.343467
	1208	CBX4	0.34346
	1209	HSF5	0.34335
	1210	TSPYL2	0.343315
	1211	TAB2	0.343283
	1212	RNF111	0.343178
	1213	UBE3B	0.342977
	1214	FOXP4	0.342926
	1215	C2ORF49	0.342842
	1216	SAV1	0.342719
	1217	ANKRD37	0.342529
	1218	R3HDM2	0.342451
	1219	LPAR5	0.342293
	1220	PPP2R5C	0.342099
	1221	JAZF1	0.342081
	1222	EHMT1-IT1	0.342077
	1223	MTMR9LP	0.342049
	1224	FAM199X	0.341958
	1225	SH3D21	0.341861
	1226	POLM	0.341606
	1227	DNAJB9	0.341482
	1228	SAMD4B	0.341403
	1229	HLA-DQA1	0.341165
	1230	PTP4A1	0.340975
	1231	RCSD1	0.340945
	1232	TATDN3	0.340632
	1233	UBTF	0.340596
	1234	GMFB	0.340519
	1235	ATP10D	0.340448
	1236	SIT1	0.340387
	1237	FRY-AS1	0.340365
	1238	ZNF44	0.339905
	1239	AZIN1-AS1	0.339805
	1240	PPCS	0.339617
	1241	SIAH1	0.339602
	1242	ST6GALNAC4	0.339479
	1243	AMT	0.338971
	1244	RANBP3	0.338839
	1245	TNFRSF1B	0.338796
	1246	C16ORF72	0.338492
	1247	TCTN1	0.338352
	1248	CDC40	0.338239
	1249	ZDHHC17	0.338172
	1250	GOLGA8A	0.337864
	1251	PRPF39	0.337419
	1252	PDGFD	0.337287
	1253	FMNL3	0.337276
	1254	ZNF836	0.336994
	1255	CIB1	0.3365
	1256	POLR2J4	0.336479
	1257	TSC22D2	0.336011
	1258	GNA12	0.33598
	1259	DOPEY1	0.335729
	1260	RAB24	0.335697
	1261	FCF1	0.335657
	1262	LOC101927391	0.3356
	1263	ERO1B	0.335408
	1264	APPL2	0.335374
	1265	GDAP2	0.335238
	1266	DMTF1	0.335144
	1267	SYMPK	0.335114
	1268	RP9	0.334955
	1269	IRF3	0.334786
	1270	RFX5	0.334032
	1271	LRRC8B	0.333878
	1272	TOE1	0.333605
	1273	SLC16A1-AS1	0.333602
	1274	LRRC16A	0.333475
	1275	FAM13A-AS1	0.333143
	1276	ZCCHC2	0.333121
	1277	TYK2	0.333062
	1278	NEMF	0.332895
	1279	FBXO31	0.33258
	1280	TLR9	0.332524
	1281	RNF43	0.332514
	1282	TNNI2	0.332434
	1283	ASB7	0.332411
	1284	PIAS1	0.331914
	1285	ZSCAN9	0.331862
	1286	MBD1	0.331357
	1287	MED29	0.331179
	1288	CCNL2	0.331174
	1289	TTC14	0.33089
	1290	BBX	0.330846
	1291	LOC100505622	0.330773
	1292	USP7	0.33056
	1293	TRAF3	0.330483
	1294	TIFA	0.330391
	1295	ZNF418	0.33022
	1296	TRMT11	0.330198
	1297	IL17RB	0.330175
	1298	SCAPER	0.33013
	1299	RUNX3	0.330096
	1300	TSC1	0.330069
	1301	SLC2A6	0.330061
	1302	NUDT3	0.329885
	1303	MRM3	0.329769
	1304	GEN1	0.32973
	1305	ZNF736	0.329707
	1306	ERBB2	0.329597
	1307	MIATNB	0.329477
	1308	AP1G2	0.329384
	1309	AGBL3	0.329366
	1310	PITPNM2	0.329338
	1311	CIRBP	0.329319
	1312	ANAPC2	0.329259
	1313	MTRF1	0.329099
	1314	PDE8A	0.329064
	1315	CCDC64	0.328953
	1316	PRICKLE1	0.328877
	1317	LOC283194	0.328871
	1318	TTC9	0.328552
	1319	SYTL2	0.328542
	1320	FBXW11	0.328495
	1321	AAED1	0.328263
	1322	TPK1	0.328185
	1323	HHEX	0.328007
	1324	LOC389641	0.327969
	1325	ZSCAN16	0.327798
	1326	LAMB2P1	0.327774
	1327	ZSWIM5	0.327667
	1328	PTPN23	0.327603
	1329	MED10	0.327364
	1330	NR3C1	0.327233
	1331	ZNF626	0.327143
	1332	LDLRAP1	0.326697
	1333	ZNF136	0.326674
	1334	NOD2	0.32657
	1335	MYNN	0.326476
	1336	SLC5A6	0.326451
	1337	PPP1CC	0.326308
	1338	TRIM52-AS1	0.326298
	1339	TMEM116	0.326221
	1340	SPINT1	0.326192
	1341	THEMIS2	0.325973
	1342	SLC9A9	0.32592
	1343	TANK	0.325885
	1344	SPAG4	0.325869
	1345	DYNLT1	0.325703
	1346	KRT10	0.325553
	1347	EIF1B	0.325418
	1348	ELMSAN1	0.325355
	1349	ARID4A	0.325302
	1350	SLC12A6	0.32521
	1351	KDM3B	0.325115
	1352	RBBP6	0.325009
	1353	ZNF669	0.324972
	1354	TDRD7	0.324775
	1355	PEX1	0.324598
	1356	RAB21	0.324531
	1357	FER1L4	0.32433
	1358	MYO9B	0.324301
	1359	CNNM4	0.32412
	1360	ZNF441	0.32399
	1361	C2ORF42	0.323862
	1362	ZNF587	0.323662
	1363	CARS2	0.323541
	1364	MIA3	0.32351
	1365	FBXO18	0.323476
	1366	POFUT2	0.323037
	1367	CCDC130	0.32294
	1368	SOS2	0.322919
	1369	LOC154761	0.322679
	1370	GGT7	0.32265
	1371	JMY	0.32259
	1372	THAP6	0.322428
	1373	STX12	0.322357
	1374	OGT	0.322342
	1375	SPATS2L	0.322257
	1376	N4BP3	0.322142
	1377	ZNF614	0.322007
	1378	ECHDC2	0.321917
	1379	CASK	0.321742
	1380	FOXN3	0.32162
	1381	DAZAP2	0.321377
	1382	RNF38	0.321315
	1383	CHPT1	0.321207
	1384	YTHDC1	0.321099
	1385	PJA1	0.320965
	1386	SKIV2L2	0.320906
	1387	ABAT	0.320904
	1388	FGFBP2	0.320782
	1389	DUSP4	0.320749
	1390	TWF1	0.320459
	1391	TMEM87B	0.320344
	1392	SLC43A2	0.320276
	1393	RNF19A	0.320131
	1394	IKBKB	0.319896
	1395	KIF3B	0.319695
	1396	CFAP70	0.319635
	1397	CACNA1A	0.319367
	1398	ZNF582-AS1	0.319328
	1399	ATF7IP	0.319184
	1400	C3ORF14	0.31917
	1401	ACRC	0.319021
	1402	GOSR2	0.318959
	1403	NCKAP1L	0.318881
	1404	GON4L	0.318676
	1405	MACROD2	0.318633
	1406	SLC9A8	0.3186
	1407	TXNDC11	0.318555
	1408	GPR155	0.318462
	1409	SERINC1	0.318262
	1410	RELA	0.318207
	1411	DIP2C	0.318197
	1412	RMDN2	0.317922
	1413	CLOCK	0.317775
	1414	SLC15A4	0.317551
	1415	DMKN	0.317524
	1416	ENTPD1	0.317264
	1417	NR3C2	0.317251
	1418	GLTSCR1	0.317099
	1419	EXOC8	0.31699
	1420	EAPP	0.316953
	1421	GNLY	0.316953
	1422	CDK5RAP1	0.316782
	1423	MBP	0.316466
	1424	GTF2IRD2	0.316412
	1425	DOCK11	0.316405
	1426	NT5C3B	0.316348
	1427	CCDC12	0.316346
	1428	EFR3A	0.316304
	1429	ARL15	0.316216
	1430	TMED8	0.316115
	1431	STK17A	0.315985
	1432	LZTS3	0.315921
	1433	SPATA2L	0.315831
	1434	INTS4	0.315767
	1435	DPH7	0.315747
	1436	DOPEY2	0.315724
	1437	GNAZ	0.315629
	1438	FCHO2	0.315522
	1439	SERTAD3	0.315268
	1440	SLC12A9	0.315137
	1441	FBXO8	0.315058
	1442	RCAN3	0.31484
	1443	LRRC56	0.314749
	1444	TRA2A	0.314616
	1445	RC3H1	0.31441
	1446	MMP11	0.314335
	1447	CRTC1	0.314162
	1448	MAN2A1	0.313974
	1449	ZNF10	0.313431
	1450	DUSP11	0.313396
	1451	LINC00476	0.313088
	1452	TRIM44	0.313056
	1453	GZMH	0.313032
	1454	EHD1	0.31298
	1455	LINC00158	0.312909
	1456	ARHGEF10L	0.312842
	1457	SCARNA2	0.312787
	1458	LYRM9	0.312779
	1459	SESTD1	0.312655
	1460	GPR183	0.31259
	1461	LOC101927451	0.312556
	1462	TRAF5	0.31246
	1463	CRIPAK	0.31201
	1464	SMARCB1	0.311879
	1465	MAU2	0.311797
	1466	LINC00954	0.311707
	1467	CCDC88A	0.311506
	1468	EFCAB12	0.311356
	1469	TAP1	0.311211
	1470	B2M	0.311072
	1471	ATP8B1	0.310933
	1472	AP4S1	0.310734
	1473	RBM26-AS1	0.310436
	1474	MAP3K7CL	0.310418
	1475	PFN4	0.310358
	1476	TMEM259	0.310194
	1477	TATDN2	0.310178
	1478	IL12A	0.310149
	1479	SLC7A6	0.309965
	1480	SCAF8	0.309744
	1481	ZBTB2	0.309684
	1482	FASTK	0.309679
	1483	TUBA4A	0.309588
	1484	CREB1	0.309493
	1485	UTRN	0.309264
	1486	MRVI1-AS1	0.309056
	1487	CRTC3	0.309034
	1488	CCNT1	0.308994
	1489	DENND1C	0.308983
	1490	LGALS4	0.308568
	1491	MYO1C	0.308512
	1492	MAP3K2	0.308423
	1493	CD70	0.308194
	1494	ZBTB11	0.307941
	1495	BCDIN3D	0.307858
	1496	TLE4	0.307699
	1497	CCDC84	0.307628
	1498	CBFA2T2	0.307559
	1499	LIN7B	0.30753
	1500	CDYL	0.307501
	1501	CTSS	0.307474
	1502	SLC25A32	0.307181
	1503	ZFP36	0.307164
	1504	CEP95	0.307089
	1505	SUPV3L1	0.307051
	1506	MYBL1	0.307036
	1507	ZNF644	0.306977
	1508	CLUHP3	0.306729
	1509	PITPNM1	0.306515
	1510	SETD6	0.306464
	1511	SMARCA5	0.3064
	1512	WDR74	0.305988
	1513	LOC100129550	0.305829
	1514	C6ORF120	0.305742
	1515	APBB1	0.305696
	1516	LPCAT1	0.305637
	1517	DDX28	0.305593
	1518	MUC20	0.305574
	1519	P2RX5	0.305388
	1520	LRIG1	0.305113
	1521	C19ORF43	0.305109
	1522	CIR1	0.30507
	1523	ZNF148	0.30499
	1524	ZNF814	0.304884
	1525	RNASEH1	0.304856
	1526	ERVK13-1	0.304789
	1527	LOC338620	0.304712
	1528	IL2RB	0.304521
	1529	BMP8B	0.304441
	1530	TMEM185B	0.304312
	1531	RSRC2	0.304233
	1532	ABT1	0.304106
	1533	BMPR1A	0.303919
	1534	MAK16	0.303879
	1535	EGR2	0.303859
	1536	SLC25A25-AS1	0.303794
	1537	IZUMO4	0.303733
	1538	ESR1	0.303716
	1539	UPF3A	0.303707
	1540	DTNBP1	0.303687
	1541	PTOV1-AS2	0.303587
	1542	TRAC	0.303534
	1543	MRGBP	0.303477
	1544	PWP2	0.303374
	1545	PI4KB	0.303336
	1546	PAPOLG	0.303032
	1547	TPCN1	0.302978
	1548	BCAS2	0.302972
	1549	TMEM131	0.302906
	1550	ZC3HAV1	0.302874
	1551	SOS1	0.302827
	1552	ZNF154	0.302821
	1553	NEK3	0.302553
	1554	FBXO44	0.302438
	1555	LCN10	0.302435
	1556	XAB2	0.302159
	1557	PAWR	0.302115
	1558	UBXN7-AS1	0.302075
	1559	ING3	0.302019
	1560	FAU	0.301903
	1561	ZFP82	0.301801
	1562	LEMD2	0.30141
	1563	IGHV5-78	0.301399
	1564	PMAIP1	0.301382
	1565	TPRG1L	0.301339
	1566	KLHDC1	0.301168
	1567	ARL14EP	0.301113
	1568	PCED1A	0.301094
	1569	MAN1A2	0.301046
	1570	PTPRCAP	0.301015
	1571	PCDH9	0.300969
	1572	SFI1	0.3009
	1573	DGCR11	0.300474
	1574	GSDMB	0.300458
	1575	AUP1	0.300409
	1576	ZNF513	0.300364
	1577	LAMTOR5	0.300217
	1578	LCN8	0.300128
	1579	DGKQ	0.300041
	1580	ZNF510	0.299946
	1581	RNPEPL1	0.299872
	1582	DDHD1	0.29985
	1583	NFATC2	0.299693
	1584	GNG2	0.299685
	1585	MMP17	0.299577
	1586	MAP3K8	0.299539
	1587	ETS1	0.299537
	1588	ZNF24	0.299503
	1589	LRRC32	0.299026
	1590	LOC145474	0.298965
	1591	C2ORF81	0.298891
	1592	RP9P	0.298866
	1593	RAB43	0.298675
	1594	CUL9	0.298625
	1595	LYSMD3	0.298556
	1596	AIP	0.29855
	1597	ACAP2	0.298483
	1598	PSMB8-AS1	0.298447
	1599	SNRNP27	0.298269
	1600	ZNF580	0.298169
	1601	MTMR14	0.298131
	1602	ZZEF1	0.297967
	1603	BBS2	0.297738
	1604	LOC286437	0.297622
	1605	ZNF346	0.297462
	1606	FCRLB	0.297452
	1607	CHST2	0.29739
	1608	RPS6KA2	0.297166
	1609	MEX3C	0.297124
	1610	LRRC14	0.297079
	1611	KIAA0556	0.297065
	1612	NIPA1	0.296947
	1613	LOC100289058	0.296944
	1614	HIST1H4H	0.29685
	1615	PDE7B	0.296845
	1616	LOC101928068	0.296824
	1617	LOC692247	0.296662
	1618	S100A13	0.296661
	1619	GAK	0.296618
	1620	EDEM1	0.296578
	1621	DPP9	0.296322
	1622	RBM47	0.296197
	1623	ADD1	0.296187
	1624	CELF6	0.296157
	1625	DUSP28	0.296055
	1626	NT5DC1	0.29601
	1627	KLHL24	0.296004
	1628	USP30	0.295962
	1629	ASTE1	0.295829
	1630	BTN2A2	0.295805
	1631	AKIRIN2	0.295717
	1632	PTPN18	0.2957
	1633	TIMM10B	0.295604
	1634	TM2D3	0.295584
	1635	ZNF880	0.295467
	1636	C1ORF95	0.295415
	1637	TRIM23	0.295307
	1638	TUBD1	0.295011
	1639	LOC100129447	0.294913
	1640	FRS2	0.294887
	1641	SARM1	0.294881
	1642	MBD4	0.294866
	1643	EFHC1	0.294736
	1644	PYCARD-AS1	0.294662
	1645	EIF2B5	0.294542
	1646	ANKHD1	0.294447
	1647	FAM58A	0.294145
	1648	CAPS	0.294071
	1649	SCAF4	0.294066
	1650	DNAJA2	0.294
	1651	ZNF592	0.293761
	1652	CXCL16	0.293593
	1653	SETD1B	0.293538
	1654	TP53I11	0.293522
	1655	CD69	0.293498
	1656	FLJ46875	0.293477
	1657	CHD2	0.2934
	1658	COQ10B	0.293379
	1659	DHX8	0.293355
	1660	TUG1	0.293352
	1661	UAP1L1	0.29333
	1662	RWDD3	0.293223
	1663	AES	0.293209
	1664	CORO7	0.293079
	1665	LINC01215	0.292898
	1666	ERBIN	0.292754
	1667	PRSS16	0.292686
	1668	SLC41A1	0.292642
	1669	HLA-DQB2	0.292414
	1670	TOX2	0.292382
	1671	PNMA3	0.292331
	1672	FAM76A	0.2922
	1673	SEC23A	0.292104
	1674	CAMTA2	0.292081
	1675	CEBPZ	0.292054
	1676	FAM117B	0.291918
	1677	NSRP1	0.291905
	1678	IL12RB1	0.291882
	1679	SELT	0.291691
	1680	NSUN7	0.291631
	1681	ADCY10P1	0.291546
	1682	DERL2	0.291514
	1683	LOC102724814	0.291433
	1684	NGDN	0.291286
	1685	TBC1D20	0.291277
	1686	FGF2	0.291265
	1687	SPATA20	0.291246
	1688	CREBRF	0.291154
	1689	WDR81	0.291087
	1690	MDGA1	0.291017
	1691	SAFB2	0.290839
	1692	PIGB	0.290785
	1693	PDCD4	0.290714
	1694	MOAP1	0.290711
	1695	RPS6KA5	0.29062
	1696	COG3	0.290608
	1697	ATP6V1E2	0.290525
	1698	HERPUD1	0.290399
	1699	SRSF5	0.290377
	1700	ZNF708	0.290234
	1701	CCNT2	0.289974
	1702	LMO7	0.289961
	1703	LSP1	0.289961
	1704	ADO	0.289751
	1705	BROX	0.289743
	1706	ATP6V0C	0.289697
	1707	FBXL16	0.28951
	1708	SYNE4	0.289507
	1709	PCGF3	0.28947
	1710	RNF146	0.289447
	1711	GZMK	0.289317
	1712	GEM	0.289312
	1713	KIAA2026	0.289293
	1714	SNX20	0.289253
	1715	ATP6V1G1	0.289149
	1716	GPCPD1	0.289124
	1717	FBXO15	0.28883
	1718	RC3H2	0.288501
	1719	MYBPC2	0.288165
	1720	ZMYND8	0.288122
	1721	DNAJC10	0.288012
	1722	PORCN	0.287971
	1723	GORASP1	0.287898
	1724	KIAA1147	0.287834
	1725	LOC340184	0.287759
	1726	TRRAP	0.28774
	1727	ZDBF2	0.287727
	1728	MAF1	0.287716
	1729	GFOD1	0.287702
	1730	CMC4	0.28757
	1731	UBAP1L	0.287515
	1732	UTP15	0.28749
	1733	GPR65	0.287372
	1734	SDCCAG3	0.287311
	1735	S1PR5	0.287259
	1736	ZBTB17	0.287186
	1737	PRKAG2	0.287134
	1738	LINC00294	0.287086
	1739	GCNT2	0.286795
	1740	DLG2	0.286743
	1741	TAF7	0.28628
	1742	ZSCAN22	0.286043
	1743	GCC1	0.285975
	1744	UNC5CL	0.285959
	1745	ATG9A	0.28595
	1746	NRF1	0.285933
	1747	ORMDL1	0.285852
	1748	NUDT16L1	0.285748
	1749	SLC16A4	0.285631
	1750	LOC100505915	0.285602
	1751	DLGAP1-AS1	0.285561
	1752	ZNF76	0.285429
	1753	ARID3B	0.285259
	1754	ZDHHC23	0.284866
	1755	PNISR	0.284856
	1756	STAT2	0.284834
	1757	ARNTL	0.284577
	1758	ZBTB21	0.284561
	1759	PCSK7	0.284495
	1760	PHF8	0.284318
	1761	LOC401261	0.284291
	1762	KDF1	0.28417
	1763	ZNF800	0.284155
	1764	PPP1R9B	0.284122
	1765	BRD4	0.283882
	1766	LIPE	0.283458
	1767	DOCK9	0.283457
	1768	SUSD3	0.283403
	1769	ERCC5	0.283349
	1770	LOC100131043	0.28292
	1771	CACFD1	0.282907
	1772	XRN1	0.2829
	1773	SZT2	0.28287
	1774	ATXN1	0.282801
	1775	PHTF1	0.282791
	1776	LILRA6	0.282669
	1777	TGOLN2	0.282446
	1778	ANKRD13C	0.281977
	1779	UCP2	0.281902
	1780	SGSM2	0.281686
	1781	SELP	0.281606
	1782	NAPSA	0.281566
	1783	BACE2	0.281448
	1784	SCAMP4	0.28127
	1785	FLJ32255	0.281264
	1786	RRNAD1	0.281137
	1787	NTAN1	0.28105
	1788	PLEKHM2	0.281049
	1789	PEAK1	0.281041
	1790	VEGFB	0.280924
	1791	SLC3A1	0.280836
	1792	RLF	0.280812
	1793	PDCD1	0.280626
	1794	NIPSNAP3B	0.280518
	1795	ABTB1	0.280464
	1796	SESN1	0.280423
	1797	BLOC1S3	0.280376
	1798	ARID1B	0.280366
	1799	CDC73	0.280332
	1800	AP3B1	0.280181
	1801	KIF5C	0.280154
	1802	AHNAK	0.280032
	1803	JAK2	0.280014
	1804	VNN2	0.27997
	1805	KBTBD2	0.279952
	1806	TSR2	0.279938
	1807	MUL1	0.279901
	1808	TAF1A	0.279855
	1809	SEC14L1	0.279822
	1810	ARRDC3	0.279792
	1811	B4GALT3	0.279777
	1812	NR1H2	0.279762
	1813	PVRIG	0.279619
	1814	HLA-DRB4	0.279592
	1815	NAGPA	0.279478
	1816	TCF3	0.279465
	1817	ACSF2	0.279364
	1818	RGP1	0.279318
	1819	LUC7L	0.279298
	1820	MYSM1	0.279262
	1821	ITIH4	0.279211
	1822	LOC100507634	0.278969
	1823	JUNB	0.27891
	1824	ZFYVE27	0.278863
	1825	TMUB1	0.278841
	1826	FAM111B	0.278761
	1827	ZNF292	0.27874
	1828	LINC01578	0.278495
	1829	NFKB2	0.278405
	1830	EPHA10	0.278343
	1831	ZNF587B	0.278301
	1832	ZNF700	0.278287
	1833	SCARF2	0.278172
	1834	CALCOCO1	0.27799
	1835	LOC155060	0.277942
	1836	ZKSCAN5	0.277939
	1837	EHBP1L1	0.277934
	1838	ZNF275	0.277905
	1839	USP30-AS1	0.277888
	1840	RNFT1	0.27779
	1841	LOC100131541	0.277775
	1842	MYCBP2	0.277486
	1843	CCDC88B	0.277192
	1844	ACBD5	0.277117
	1845	ARHGAP27	0.277063
	1846	TBC1D9B	0.276958
	1847	GAB2	0.276957
	1848	RGS2	0.276914
	1849	FADS3	0.276653
	1850	FAM49A	0.27661
	1851	IKBKG	0.276556
	1852	TRAF4	0.276525
	1853	MXI1	0.276491
	1854	RNFT2	0.276262
	1855	RBL2	0.276235
	1856	RIPK1	0.276215
	1857	MAN2B2	0.276123
	1858	DNHD1	0.276049
	1859	SKI	0.276001
	1860	RSBN1	0.275817
	1861	TMEM19	0.275654
	1862	ZNF611	0.27553
	1863	ZC3H6	0.275466
	1864	ARHGAP5	0.275439
	1865	BET1L	0.275212
	1866	ATP11A	0.27487
	1867	ZNF688	0.27457
	1868	ZNF764	0.274533
	1869	PTPRG	0.27445
	1870	LINC01125	0.274358
	1871	PRDM15	0.274349
	1872	ZDHHC6	0.274342
	1873	SIN3A	0.274082
	1874	NIPAL4	0.274054
	1875	C19ORF12	0.27401
	1876	KPNA5	0.273979
	1877	ZNF567	0.273948
	1878	RIOK2	0.273891
	1879	EP300	0.273791
	1880	PPP1R12C	0.273789
	1881	ZBTB7A	0.273781
	1882	ZSCAN12	0.273759
	1883	KIAA2013	0.273629
	1884	SOWAHC	0.273622
	1885	MDFIC	0.273598
	1886	DCAF5	0.273555
	1887	C1ORF220	0.273523
	1888	MAGEE1	0.273506
	1889	ZNF398	0.273474
	1890	ERVW-1	0.273473
	1891	ZNF529	0.273429
	1892	ZFC3H1	0.273374
	1893	MAPKAPK2	0.273308
	1894	FAM134C	0.273247
	1895	KLRF1	0.273154
	1896	LINC00663	0.273147
	1897	CPEB1	0.273073
	1898	BLOC1S2	0.272843
	1899	IGLL3P	0.272747
	1900	CBX3P2	0.27262
	1901	SCAF11	0.272559
	1902	C12ORF49	0.27246
	1903	FAM76B	0.272424
	1904	NFKB1	0.272026
	1905	FIG4	0.271831
	1906	LRCH3	0.271751
	1907	SDR39U1	0.27173
	1908	CPEB2	0.27163
	1909	AP4B1	0.271613
	1910	PPWD1	0.271394
	1911	COLGALT1	0.271382
	1912	GRK5	0.271367
	1913	RBM27	0.271287
	1914	DDX3X	0.271099
	1915	ERP27	0.271044
	1916	TRIM52	0.270994
	1917	TMEM138	0.270965
	1918	ZFP3	0.270533
	1919	ZNF483	0.270372
	1920	CDIP1	0.270344
	1921	YPEL1	0.270331
	1922	TTC21B	0.270315
	1923	RNF144B	0.270177
	1924	ETAA1	0.270062
	1925	C1ORF56	0.27005
	1926	ASB1	0.269997
	1927	ZBTB41	0.269858
	1928	PCIF1	0.269803
	1929	IL6ST	0.26977
	1930	DUSP5	0.269754
	1931	SPG7	0.269652
	1932	RIPK3	0.269646
	1933	RHOB	0.269569
	1934	EEF1D	0.269545
	1935	TMEM241	0.269503
	1936	EVC2	0.269454
	1937	SLC16A11	0.269417
	1938	USF3	0.269416
	1939	ZNF142	0.269371
	1940	CDC37L1	0.26937
	1941	THNSL2	0.269304
	1942	CYP20A1	0.268981
	1943	HIP1R	0.268926
	1944	MEGF6	0.268916
	1945	ZNF853	0.268867
	1946	BTBD6	0.268847
	1947	IDI2-AS1	0.268608
	1948	GLIDR	0.268561
	1949	CEP250	0.268496
	1950	LINC00909	0.268406
	1951	S1PR1	0.268389
	1952	BBS4	0.268215
	1953	ALDH3A2	0.268174
	1954	B4GALT4	0.268019
	1955	MVB12A	0.267978
	1956	DUSP26	0.267928
	1957	UBALD2	0.267887
	1958	ARL10	0.267795
	1959	ZBTB14	0.267705
	1960	EP400NL	0.267612
	1961	XYLT1	0.267603
	1962	AKAP5	0.267528
	1963	ABHD17A	0.267521
	1964	MAFK	0.267326
	1965	CELSR3	0.267323
	1966	IFFO1	0.267159
	1967	CD86	0.267057
	1968	LOC613266	0.267046
	1969	CCNL1	0.267044
	1970	MTM1	0.266907
	1971	PAPD7	0.266877
	1972	SART3	0.266657
	1973	ZNF581	0.266596
	1974	OGFRL1	0.266421
	1975	DHTKD1	0.266409
	1976	CBLL1	0.2664
	1977	XIAP	0.266168
	1978	RCN3	0.26615
	1979	CLN8	0.26608
	1980	CPEB3	0.266075
	1981	POPDC2	0.266026
	1982	LLGL2	0.266024
	1983	ERICH1	0.265944
	1984	RASSF5	0.265918
	1985	VPS18	0.265869
	1986	ABLIM1	0.265787
	1987	SBNO1	0.265331
	1988	SEC61A2	0.265285
	1989	PHF7	0.265259
	1990	RASSF2	0.265144
	1991	DDIT3	0.265036
	1992	KLK1	0.264931
	1993	KIF21A	0.264901
	1994	C21ORF2	0.264857
	1995	EVL	0.264852
	1996	DOCK6	0.264824
	1997	ERP29	0.264782
	1998	ZNF202	0.264634
[truncated: 12,046 more rows]

## Sheet: Figure 7
	Figure 7b
	Ctr	Dex 100nM	AMD3100 20 µM	AMD3100 + Dex	AMD3465 20 µM	AMD3465 + Dex	WZ811 5 µM	WZ811 + Dex	MSK122 20 µM	MSK122 + Dex		Figure 7h
	9.35797	17.8905	-5.11712	43.8732	2.4173	53.7684	15.9152	42.4239	3.84345	52.8313			Ctr	AMD3100	Dex	Dex + AMD3100
	1.6267	23.657	2.88676	46.7561	0	55.7999	16.6386	38.6339	7.75014	54.1614		subG1	1.97	0.82	25.06	48
	5.93788	24.9587	0	51.9998	0.748786	65.4377	9.02966	35.4711	1.58916	46.2486		G1	37.86	30.37	16.84	41.26
	2.4903	17.8905		39.7723		43.6622	0	56.3676	0	47.5566		S	25.54	36.88	46.77	4.26
												G2/M	30.88	30.61	10.95	6.18
	Figure 7c
		Early apoptotic				Late apoptotic
	CRISPR-Ctr	1.1	1.4	1.12	1.07	1.14	1.38	1.36	1.12
	CRISPR-Cxcr4	1.56	2.8	2.42	2.44	8.4	8.73	8.53	8.67
	CRISPR-Ctr_Dex50	23.38	24.82	22.73	23.98	41.24	38.41	39.15	38.2
	CRISPR-Cxcr4_Dex50	36.02	34.45	33.75	37.97	45.79	48.43	47.16	44.97
	CRISPR-Ctr_Dex100	22.01	29.4	22.83		40.78	37.17	39.19
	CRISPR-Cxcr4_Dex100	41.71	38.32	35.38	38.22	42.91	45.6	45.3	47.55
	Figure 7e
		Early apoptotic				Late apoptotic
	CRISPR-Ctr	1.21	1.17	1.37	1.29	0.67	0.78	0.65	0.6
	CRISPR-Cxcr4	1.7	1.65	2.16	1.71	11.55	10.47	11	10.15
	CRISPR-Ctr_Dex50nM	10.16	9.44	10.1	10.08	16.83	16.9	14.99	16.11
	CRISPR-Cxcr4_Dex50nM	8.74	9.53	8.33	8.52	39.87	40.31	36.73	31.62
	CRISPR-Ctr_Dex100nM	10.32	11.14	10.37	10.62	16.67	16.99	16.74	18.64
	CRISPR-Cxcr4_Dex100nM	7.02	9.98	9.71	9.61	47.16	41.19	41.34	30.97
	Figure 7g
		Blood					Bone marrow
	#	Ctr (norm.)	AMD3100	Dex	Dex + AMD3100		Ctr (norm.)	AMD3100	Dex	Dex + AMD3100
	1	1	0.945901	1.09556	0.754246		1	0.898715	1.19266	0.824671
	2	1	1.35834	1.12965	0.671885		1	0.905381	1.0668	1.07201
	3	1	1.15867	0.997373	0.926204		1	1.02997	1.29682	1.05969
	4	1	0.838499	1.05055	1.082		1	0.96841	1.01887	0.81922
	5	1	0.981445	1.23904	0.673604		1	1.19633	1.19061	0.717643
	6	1	0.945487	0.868224	0.975142		1	0.990012	1.47432	0.98366
	7	1	0.98799	1.04009	1.22056		1	1.01021	1.1949	1.15995
	8	1	0.985427	0.952929	1.08289		1	0.99764	1.07399	1.17911
	9	1	0.940957	1.13098	1.10916		1	0.687618	1.13051	0.956008
	10	1	1.04634	1.0511	0.948332		1	0.713436	0.896262	0.928521
	11	1	0.917341	0.950309	0.943666		1	0.90069	1.27887	0.850707
	12	1	0.927423	0.991729	1.13228		1	0.936373	0.871912	1.10244
	13	1	1.04599	1.31172	0.877801		1	0.750794	1.33454	0.758989
	14	1	0.994921	1.26707	0.900369		1	0.793698	0.917342	1.2733
	15	1	0.93646	1.34808	0.980075		1	0.967433	1.07897	1.0941
	16	1	0.929447	1.00894	0.956811		1	0.939947	0.939568	1.06586
	17						1	1.04174	1.08224	1.04726
	18						1	0.951977	1.21987	1.20835
	19						1	0.94653	1.03324	0.25382
	20						1	1.22159	1.25101	0.326848
	21						1	0.974039	1.3618	1.26865

## Sheet: Figure 8
	Figure 8c						Figure 8f								Figure 8h							Figure 8i
	Days of death	Ctr (DMSO)	AMD3465	Dex	AMD3465+Dex		Days of death	Ctr (DMSO)	AMD3465	U73122	Dex	AMD3465+Dex	U73122+Dex		Ctr (DMSO)	AMD3465	U73122	Dex	AMD3465+Dex	U73122+Dex		Days of death	Ctr (DMSO)	AMD3465	U73122	Dex	AMD3465+Dex	U73122+Dex
	27	1					22	1							22	24	24	24	25	25		30	1
	27	1					24	1							24	24	24	24	26	27		30	1
	28	1					24	1							24	25	24	25	26	27		30	1
	30	1					25	1							25	25	26	25	27	27		30	1
																		26	28	28
	20		1				24		1											28		24		1
	29		1				24		1													26		1
	30		1				25		1													30		1
	31		1				25		1													34		1
	27			1			24			1												29			1
	29			1			24			1												30			1
	33			1			24			1												30			1
	34			1			26			1												30			1
	35			1
	36			1			24				1											22				1
							24				1											29				1
	34				1		25				1											31				1
	35				1		25				1											34				1
	36				1		26				1
	36				1
	38				1																	34					1
	39				1		25					1										36					1
							26					1										36					1
							26					1										36					1
							27					1										36					1
							28					1
																						32						1
							25						1									34						1
							27						1									35						1
							27						1									36						1
							27						1									36						1

## Sheet: Supplementary Figure 1
	Suppl. Figure 1a			Suppl. Figure 1c
	Top-5 Pathways	"-LOG10 (p-value)"			PLCβ3	PLCβ2	PLCγ2
	Neuroactive_ligand_receptor_interaction	17.1079		Bdcm	4.73394	6.69435	64.9027
	Olfactory_transduction	12.4685		Kopn8	8.82799	6.5026	22.7361
	Calcium_signaling_pathway	8.3098		Mhhcall2	8.69473	8.60743	22.7976
	Taste_transduction	7.46852		Mhhcall3	11.1348	11.1438	20.9901
	Nicotine_addiction	5.25964		Mhhcall4	8.12411	9.6715	19.4126
				Mutz5	3.22043	0.11263	49.1707
				Nalm-19	7.08365	6.9227	25.1234
	Suppl. Figure 1b			Nalm-6	16.3031	0.69165	20.706
	Enriched pathways in B-ALL			Reh	10.0035	9.2236	24.0894
	1	Calcium_signaling_pathway		Rs4;11	5.07056	8.61355	12.1465
	2	Nicotine_addiction		Sem	8.23295	10.4141	10.7921
	3	Phototransduction		Supb15	9.21977	14.5388	31.384
	4	Signaling_pathways_regulating_pluripotency_of_stem_cells
	5	Insulin_secretion
	6	Drug_metabolism_cytochrome_P450
	7	Ribosome
	8	RIG_I_like_receptor_signaling_pathway
	9	Hippo_signaling_pathway
	10	Primary_immunodeficiency
	11	Basal_cell_carcinoma
	12	MicroRNAs_in_cancer
	13	Hedgehog_signaling_pathway
	Enriched pathways in Non-leukemia
	1	Neuroactive_ligand_receptor_interaction
	2	Olfactory_transduction
	3	Taste_transduction
	4	Lysosome
	5	Fc_gamma_R_mediated_phagocytosis
	6	Salmonella_infection
	7	Steroid_hormone_biosynthesis
	8	Retrograde_endocannabinoid_signaling
	9	Phagosome
	10	Retinol_metabolism
	11	cGMP_PKG_signaling_pathway
	12	Protein_digestion_and_absorption
	13	Pathogenic_Escherichia_coli_infection
	14	Adrenergic_signaling_in_cardiomyocytes
	15	Hepatitis_C
	16	DNA_replication
	17	Malaria
	18	Hematopoietic_cell_lineage
	19	Protein_processing_in_endoplasmic_reticulum
	20	Pentose_phosphate_pathway
	21	Axon_guidance
	22	Tyrosine_metabolism
	23	Fructose_and_mannose_metabolism
	24	Bladder_cancer
	25	Cell_cycle
	26	p53_signaling_pathway
	27	Circadian_entrainment
	28	Shigellosis
	29	Dopaminergic_synapse
	30	Salivary_secretion
	31	Metabolism_of_xenobiotics_by_cytochrome_P450
	32	Sulfur_metabolism
	33	Pyrimidine_metabolism
	34	Focal_adhesion
	35	Chemical_carcinogenesis
	36	Pancreatic_secretion
	37	Estrogen_signaling_pathway
	38	PI3K_Akt_signaling_pathway

## Sheet: Supplementary Figure 2
	Suppl. Figure 2b
	Baseline	U73122 (1 µM)	Edelfosine (1 µM)	3-Nitrocoumarin (1 µM)	SPK-601 (1 µM)	D609 (1 µM)	Manoalide 1 µM)
	0.979877	0.824435	0.887869	0.876831	0.774927	0.757609	0.713121
	1.06174	0.846711	0.928635	0.910041	0.897069	0.746113	0.600724
	0.958382		0.890082	0.795517	0.847035		0.668565
	Suppl. Figure 2c
	Ctr	U73122	Edelfosine	3-Nitrocoumarin	SPK-601	D609	Manoalide
	1.02412	0.913845	1.00223	0.90401	0.932035	0.894917	0.949716
	0.975879	0.955694	0.837263	0.954427	0.945474	0.992511	0.906591

[truncated: 18 more sheets: Supplementary Figure 3, Supplementary Figure 4, Supplementary Figure 5, Supplementary Figure 6, Supplementary Figure 7, Supplementary Figure 8, Supplementary Figure 9, Supplementary Figure 10, Supplementary Figure 11, Supplementary Figure 12, Supplementary Figure 13, Supplementary Figure 15, Supplementary Figure 16, Supplementary Figure 17, Supplementary Figure 18, Supplementary Figure 19, Supplementary Figure 20, Supplementary Figure 21]
